# Supplementary material for: The Sinocyclocheilus cavefish genome provides insights into cave adaptation
Source: BMC Biol. 2016 Jan 4;14:1. doi: 10.1186/s12915-015-0223-4 (PMC4698820; doi:10.1186/s12915-015-0223-4)
Supplement: Additional file 2: Table S1–S28. — The supplementary data and statistics, including the information of genome sequencing and assembly (Table S1–S9), genome annotation (Table S10–S17), evolutionary analyses (Table S18–S24), and cave adaption analysis (Table S25–S28). (XLSX 134 kb) [file 12915_2015_223_MOESM2_ESM.xlsx]

## Sheet: Table S1
Table S1. Raw data summary of whole genome sequencing of the three Sinocyclocheilus species.
Pair-end	Insert Size	Average Reads Length (bp)			Total Data (Gb)			Sequence Depth (X)			Physical Depth (X)
Libraries		Sg	Sr	Sa	Sg	Sr	Sa	Sg	Sr	Sa	Sg	Sr	Sa
Reads	250bp	150	150	150	60.1	62	56.2	30.1	31	32.7	25	25.1	27.3
	500bp	150	90	100	60.1	32	33.8	30.1	16	19.7	50.1	60	54.6
	500bp	90	-	-	33.2	-	-	16.6	-	-	46.1	-	-
	800bp	90	90	100	27.7	10.7	26.8	13.9	5.4	15.6	61.6	30	69.4
	2Kb	50	49	49	18.3	19.5	19.2	9.2	9.8	11.2	186.7	229	228.3
	2Kb	50	-	-	19.5	-	-	9.8	-	-	199	-	-
	5Kb	50	49	49	18.9	16.2	18.1	9.5	8.1	10.5	482.1	530.1	537.1
	5Kb	50	-	-	18.6	-	-	9.3	-	-	474.5	-	-
	10Kb	50	49	49	18.6	17.1	18	9.3	8.6	10.4	949	1064.4	1065.5
	10Kb	50	-	-	18.6	-	-	9.3	-	-	949	-	-
	20Kb	50	49	49	19.7	16.5	16.1	9.9	8.3	9.4	2010.2	1911	1909
Total	-	-	-	-	313.3	174	188.2	156.7	87	109.5	5433.3	3849.4	3891.1

## Sheet: Table S2
Table S2. Data summary of filtered reads for the genome assemblies.
Pair-end	Insert Size	Average Reads Length (bp)			Total Data (Gb)			Sequence Depth (X)			Physical Depth (X)
Libraries		Sg	Sr	Sa	Sg	Sr	Sa	Sg	Sr	Sa	Sg	Sr	Sa
Reads	250bp	128	144	139	46.8	44.6	42.5	23.4	22.3	24.7	22.9	20.3	20.6
	500bp	140	88	77	33.4	23.5	24.1	16.7	11.8	14	29.8	51.6	38.9
	500bp	88	-	-	29.4	-	-	14.7	-	-	41.8	-	-
	800bp	88	88	79	24.3	8.3	19.9	12.2	4.2	11.6	55.2	28.3	51.4
	2Kb	45	48	36	7.6	5.71	5.8	3.8	2.9	3.4	84.4	65.8	69
	2Kb	45	-	-	7.4	-	-	3.7	-	-	82.2	-	-
	5Kb	45	48	38	6.7	5.1	5.1	3.4	2.6	2.9	186.1	152.3	150
	5Kb	45	-	-	5.9	-	-	3	-	-	163.9	-	-
	10Kb	45	48	38	5.3	4.7	4.6	2.7	2.4	2.7	294.4	270.5	274
	10Kb	45	-	-	4.8	-	-	2.4	-	-	266.7	-	-
	20Kb	45	48	49	4.5	4.6	2.2	2.3	2.3	1.3	500	269.3	263.6
Total	-	-	-	-	176.1	96.5	104.1	88.1	48.3	60.5	1727.4	858	867.4

## Sheet: Table S3
Table S3. De novo assembly results of Sg, Sr and Sa scaffolds.
Parameter	Contig						Scaffold
	Sg		Sr		Sa		Sg		Sr		Sa
	Size	Number	Size	Number	Size	Number	Size	Number	Size	Number	Size	Number
N90 (bp)	5325	60356	1218	127674	2878	104898	90251	2174	6706	4544	149572	1695
N80 (bp)	11333	40807	5620	71362	6551	70664	335699	1250	224482	1652	402821	1065
N70 (bp)	16998	29570	9528	49846	9773	51368	565343	851	415559	1095	667888	748
N60 (bp)	22885	21627	13441	35787	13098	37649	843390	597	620599	758	948812	536
N50 (bp)	29335	15570	17658	25421	16708	27129	1155972	417	894603	527	1251185	381
Longest (bp)	278782	-	225736	-	158283	-	9040003	-	5035634	-	7153583	-
Total Size (Gb)	1.568	-	1.597	-	1.556	-	1.754	-	1.731	-	1.676	-
Total Number (>=100bp)	-	172759	-	887654	-	590114	-	32104	-	738193		421872
Total Number (>=2kb)	-	88694	-	107410	-	117634	-	16742	-	8826	-	5853

## Sheet: Table S4
Table S4. 17-mer information of the three sequenced Sinocyclocheilusspecies.
Species	K	K-mer_num	Peak depth	Genome Size	Used Bases	Coverage (X)
Sg	17	73466882608	43	1791875185	87037359280	48.57
Sr	17	67930846704	37	1886967964	79822185232	42.3
Sa	17	72498772412	42	1812469310	86415373180	47.68

## Sheet: Table S5
Table S5. Comparison between the assembled scaffolds and independently finished 3 fosmids of the Sg genome. The scaffolds were aligned with the fosmids using Blat. The alignment blocks were subsequently chained along the fosmids by an in-house program and also with manual confirmation.
Fosmid	Length	Start	End	Total Gap	Stand	Ref	Length	Start	End
ssrdxa	31589	24	31588	594	+	scaffold197.1	1457003	292512	327160
ssrbxa	33234	167	33234	2766	+	scaffold28.1	2906258	2438355	2469535
ssraxa	40667	0	40667	3182	+	scaffold71.1	2033810	1675119	1722019

## Sheet: Table S6
Table S6. Summary of the aligned Sinocyclocheilus genomes.
Genome	# scaffolds	Genome size	Genome Size	Genome Size	%masked
		(bp, with N)	(bp, without N)	(bp, masked)
Sg	32104	1753805287	1568356858	703172585	40.09
Sr	738196	1731002715	1596623972	663807205	38.32
Sa	421872	1675987730	1556171042	658561656	39.26

## Sheet: Table S7
Table S7. Summary of genome alignments.
Species vs Species	Aligned Length (bp)
Sa vs Sg	760179246
Sr vs Sg	738664560
Sr vs Sa	777446984

## Sheet: Table S8
Table S8. Summary of SDs for the three sequenced Sinocyclocheilusspecies.
	Sg			Sr			Sa
Cutoff (bp)	#Block	Median Size (bp)	Genome Coverage (Mb)	#Block	Median Size (bp)	Genome Coverage (Mb)	#block	Median size (bp)	Genome coverage (bp)
>1K	92522	1412	278200936	81446	1501	287932796	76544	1466	260908565
>5K	1680	6005	22514087	1939	6030	26447072	1808	6067	24576422
>10K	86	11573	2135503	101	11279	2567352	77	11259	1876777

## Sheet: Table S9
Table S9. Coverage rates of core eukaryotic genes in the assembled genomes by CEGMA.
		Sg		Sr		Sa
		Proteins	Completeness (%)	Proteins	Completeness (%)	Proteins	Completeness (%)
Complete		198	79.84	201	81.05	212	85.48
	Group 1	51	77.27	50	75.76	58	87.88
	Group 2	43	76.79	49	87.5	47	83.93
	Group 3	51	83.61	45	73.77	50	81.97
	Group 4	53	81.54	57	87.69	57	87.69
Partial		239	96.37	243	97.98	244	98.39
	Group 1	66	100	65	98.48	66	100
	Group 2	52	92.86	54	96.43	55	98.21
	Group 3	59	96.72	59	96.72	59	96.72
	Group 4	62	95.38	65	100	64	98.46
“Complete” indicates that 248 core eukaryotic genes (CEGs) were covered by the assembled genome with alignment length longer than 70%. “Partial” indicates that CEG protein coverage rates exceed a pre-computed minimum alignment score. Group 1 represents the least conserved genes in the reference set 248 CEGs, while group 4 being the most conserved.

## Sheet: Table S10
Table S10. Summary of repeats in the three Sinocyclocheilus genomes.
Type	Sg		Sr		Sa
	Repeat Size (bp)	% of genome	Repeat Size (bp)	% of genome	Repeat Size (bp)	% of genome
TRF	114207606	6.51	80771482	4.67	76500722	4.56
RepeatMasker	229556744	13.09	212056909	12.25	215555943	12.86
RepeatProteinMask	86375636	4.93	67511698	3.9	74501035	4.45
De novo	592463698	33.78	566770797	32.74	564611991	33.69
Total	703172585	40.09	663807205	38.35	658561656	39.29

[truncated: 18 more sheets: Table S11, Table S12, Table S13, Table S14, Table S15, Table S16, Table S17, Table S18, Table S19, Table S20, Table S21, Table S22, Table S23, Table S24, Table S25, Table S26, Table S27, Table S28]
