# Supplementary material for: The Sinocyclocheilus cavefish genome provides insights into cave adaptation
Source: BMC Biol. 2016 Jan 4;14:1. doi: 10.1186/s12915-015-0223-4 (PMC4698820; doi:10.1186/s12915-015-0223-4)
Supplement: Additional file 8: Table S29. — The results of gene family contraction and expansion. (XLSX 75 kb) [file 12915_2015_223_MOESM8_ESM.xlsx]

## Sheet: Sg.expansion & contraction.go
Go enrichment analysis of expansion gene families in Sg
GO_ID	GO_Term	GO_Class	Adjusted P-value	EnrichDirect	GOlevel	GeneID
GO:0005525	GTP binding	MF	7.00465e-115	Over	8	Sgra12132,Sgra16574,Sgra37765,Sgra08815,Sgra08732,Sgra13708,Sgra08728,Sgra16055,Sgra08730,Sgra25679,Sgra12493,Sgra17105,Sgra18913,Sgra16056,Sgra14955,Sgra17197,Sgra08814,Sgra11192,Sgra13132,Sgra08813,Sgra12869,Sgra13195,Sgra17198,Sgra13709,Sgra23992,Sgra16875,Sgra08729,Sgra08731,Sgra12866,Sgra15049,Sgra13197,Sgra31126,Sgra07953,Sgra10835,Sgra16301,Sgra16303,Sgra31723,Sgra18652,Sgra10324,Sgra38884…
GO:0008270	zinc ion binding	MF	5.87032e-62	Over	7	Sgra34770,Sgra11857,Sgra17969,Sgra38280,Sgra43954,Sgra44125,Sgra06227,Sgra11090,Sgra34774,Sgra01152,Sgra25765,Sgra00317,Sgra03427,Sgra37042,Sgra16704,Sgra16804,Sgra28226,Sgra06529,Sgra16717,Sgra01208,Sgra03774,Sgra09129,Sgra08116,Sgra26039,Sgra06061,Sgra01132,Sgra28174,Sgra41089,Sgra19538,Sgra31522,Sgra30478,Sgra13314,Sgra19993,Sgra42614,Sgra13273,Sgra06116,Sgra34778,Sgra34102,Sgra14374,Sgra03426…
GO:0005488	binding	MF	1.67966e-50	Over	2	Sgra41364,Sgra21092,Sgra02546,Sgra34182,Sgra22200,Sgra21992,Sgra21993,Sgra15992,Sgra31440,Sgra38138,Sgra38137,Sgra38140,Sgra31464,Sgra38129,Sgra38139,Sgra38144,Sgra12933,Sgra38145,Sgra36948,Sgra38143,Sgra35568,Sgra38141,Sgra28458,Sgra24681,Sgra12687,Sgra13941,Sgra14950,Sgra09143,Sgra17360,Sgra38122,Sgra13953,Sgra25618,Sgra14951,Sgra11512,Sgra15684,Sgra18138,Sgra14791,Sgra28830,Sgra15941,Sgra20105…
GO:0046914	transition metal ion binding	MF	1.77515e-48	Over	6	Sgra34770,Sgra11857,Sgra17969,Sgra38280,Sgra43954,Sgra44125,Sgra06227,Sgra11090,Sgra34774,Sgra01152,Sgra25765,Sgra00317,Sgra03427,Sgra37042,Sgra16704,Sgra16804,Sgra28226,Sgra06529,Sgra16717,Sgra01208,Sgra03774,Sgra09129,Sgra08116,Sgra26039,Sgra06061,Sgra01132,Sgra28174,Sgra41089,Sgra19538,Sgra31522,Sgra30478,Sgra13314,Sgra19993,Sgra42614,Sgra13273,Sgra06116,Sgra34778,Sgra34102,Sgra14374,Sgra03426…
GO:0046872	metal ion binding	MF	8.0889e-42	Over	5	Sgra34770,Sgra11857,Sgra17969,Sgra38280,Sgra43954,Sgra44125,Sgra06227,Sgra11090,Sgra34774,Sgra01152,Sgra25765,Sgra00317,Sgra03427,Sgra37042,Sgra16704,Sgra16804,Sgra28226,Sgra06529,Sgra16717,Sgra01208,Sgra03774,Sgra09129,Sgra08116,Sgra26039,Sgra06061,Sgra01132,Sgra28174,Sgra41089,Sgra19538,Sgra31522,Sgra30478,Sgra13314,Sgra19993,Sgra42614,Sgra13273,Sgra06116,Sgra34778,Sgra34102,Sgra14374,Sgra03426…
GO:0004252	serine-type endopeptidase activity	MF	1.3498e-19	Over	6	Sgra12053,Sgra26981,Sgra07005,Sgra26982,Sgra42053,Sgra39869,Sgra29272,Sgra17985,Sgra29273,Sgra05755,Sgra30049,Sgra23656,Sgra17454,Sgra38900,Sgra04517,Sgra25069,Sgra25070,Sgra36278,Sgra29271,Sgra19305,Sgra30204,Sgra09797,Sgra42054,Sgra29727,Sgra36277,Sgra13382,Sgra36276,Sgra19095,Sgra29726,Sgra14355,Sgra05756,Sgra34236,Sgra42035,Sgra08583,Sgra29614,Sgra40017,Sgra40013,Sgra06649,Sgra14340,Sgra40016…
GO:0005515	protein binding	MF	4.07265e-19	Over	3	Sgra22200,Sgra21992,Sgra21993,Sgra15992,Sgra31440,Sgra38138,Sgra38137,Sgra38140,Sgra31464,Sgra38129,Sgra38139,Sgra38144,Sgra12933,Sgra38145,Sgra36948,Sgra38143,Sgra35568,Sgra38141,Sgra28458,Sgra24681,Sgra12687,Sgra13941,Sgra14950,Sgra09143,Sgra17360,Sgra38122,Sgra13953,Sgra25618,Sgra14951,Sgra11512,Sgra15684,Sgra18138,Sgra14791,Sgra28830,Sgra15941,Sgra20105,Sgra25617,Sgra19666,Sgra38125,Sgra20643…
GO:0008134	transcription factor binding	MF	7.93894e-16	Over	4	Sgra16574,Sgra08815,Sgra08732,Sgra13708,Sgra08728,Sgra16055,Sgra08730,Sgra12493,Sgra18913,Sgra14955,Sgra17197,Sgra08814,Sgra11192,Sgra13132,Sgra08813,Sgra12869,Sgra17198,Sgra13709,Sgra16875,Sgra08729,Sgra08731,Sgra12866,Sgra15049
GO:0015074	DNA integration	BP	3.97521e-12	Over	6	Sgra39193,Sgra11284,Sgra09801,Sgra01113,Sgra35993,Sgra33070,Sgra12428,Sgra40247,Sgra08781,Sgra11005,Sgra05403,Sgra19020,Sgra19662,Sgra41611,Sgra11028,Sgra11016,Sgra09304
GO:0005922	connexon complex	CC	4.95856e-12	Over	4	Sgra31997,Sgra22092,Sgra16435,Sgra16687,Sgra15963,Sgra31998,Sgra26476,Sgra43706,Sgra43381,Sgra27391,Sgra17246,Sgra05242,Sgra41322,Sgra32640,Sgra17244,Sgra17243,Sgra17247,Sgra17245,Sgra22472,Sgra41786,Sgra22473
GO:0000786	nucleosome	CC	1.05445e-10	Over	4	Sgra42812,Sgra37122,Sgra01890,Sgra12032,Sgra27667,Sgra07003,Sgra20747,Sgra32282,Sgra42882,Sgra17404,Sgra06207,Sgra21236,Sgra38334,Sgra24834,Sgra26979,Sgra37415,Sgra32284,Sgra23417,Sgra06204,Sgra21234,Sgra22315,Sgra16774,Sgra05855
GO:0006334	nucleosome assembly	BP	6.50746e-09	Over	7	Sgra42812,Sgra37122,Sgra01890,Sgra12032,Sgra27667,Sgra07003,Sgra20747,Sgra32282,Sgra42882,Sgra17404,Sgra06207,Sgra21236,Sgra38334,Sgra24834,Sgra26979,Sgra37415,Sgra32284,Sgra23417,Sgra06204,Sgra21234,Sgra22315,Sgra16774,Sgra05855
GO:0003840	gamma-glutamyltransferase activity	MF	2.10791e-08	Over	6	Sgra31398,Sgra39593,Sgra09952,Sgra35319,Sgra22202,Sgra25978,Sgra17361,Sgra20167,Sgra26856,Sgra17190,Sgra30765
GO:0007156	homophilic cell adhesion	BP	9.52326e-08	Over	5	Sgra09946,Sgra39244,Sgra27994,Sgra39243,Sgra39242,Sgra27995,Sgra39252,Sgra27988,Sgra27984,Sgra00617,Sgra39241,Sgra27986,Sgra39240,Sgra00619,Sgra27985,Sgra39247,Sgra27996,Sgra27997,Sgra27987,Sgra27991,Sgra15122,Sgra27989,Sgra27990,Sgra39246,Sgra14583,Sgra29714,Sgra41656,Sgra05689,Sgra06705,Sgra39722,Sgra15306,Sgra34175,Sgra23579
GO:0004656	procollagen-proline 4-dioxygenase activity	MF	1.12792e-07	Over	8	Sgra32042,Sgra12937,Sgra38091,Sgra40852,Sgra35038,Sgra19642,Sgra11573,Sgra04095
GO:0004175	endopeptidase activity	MF	2.72298e-07	Over	6	Sgra43964,Sgra12053,Sgra26981,Sgra07005,Sgra26982,Sgra42053,Sgra39869,Sgra29272,Sgra17985,Sgra29273,Sgra05755,Sgra30049,Sgra23656,Sgra17454,Sgra38900,Sgra04517,Sgra25069,Sgra25070,Sgra36278,Sgra29271,Sgra19305,Sgra30204,Sgra09797,Sgra42054,Sgra29727,Sgra36277,Sgra13382,Sgra36276,Sgra19095,Sgra29726,Sgra14355,Sgra05756,Sgra34236,Sgra42035,Sgra08583,Sgra29614,Sgra40017,Sgra40013,Sgra06649,Sgra14340…
GO:0016567	protein ubiquitination	BP	8.55035e-07	Over	8	Sgra40179,Sgra10788,Sgra19304,Sgra22581,Sgra15555,Sgra42481,Sgra16508,Sgra33579,Sgra19908,Sgra23101,Sgra02039,Sgra08475,Sgra40326,Sgra18287
GO:0035639	purine ribonucleoside triphosphate binding	MF	2.35321e-06	Over	7	Sgra41364,Sgra21092,Sgra02546,Sgra34182,Sgra22200,Sgra21992,Sgra21993,Sgra06549,Sgra41269,Sgra37403,Sgra20212,Sgra12275,Sgra08824,Sgra03230,Sgra09712,Sgra04569,Sgra30242,Sgra27664,Sgra12496,Sgra13053,Sgra24989,Sgra00784,Sgra36076,Sgra30304,Sgra12132,Sgra16574,Sgra37765,Sgra08815,Sgra08732,Sgra13708,Sgra08728,Sgra16055,Sgra08730,Sgra25679,Sgra12493,Sgra17105,Sgra18913,Sgra16056,Sgra14955,Sgra17197…
GO:0004784	superoxide dismutase activity	MF	2.92158e-06	Over	3	Sgra37422,Sgra37421,Sgra41469,Sgra37420,Sgra21168,Sgra14842,Sgra37419
GO:0009607	response to biotic stimulus	BP	6.03197e-06	Over	3	Sgra17836,Sgra20513,Sgra08576,Sgra04958,Sgra33863,Sgra08574,Sgra08580,Sgra08578,Sgra08178,Sgra28304,Sgra08575,Sgra08579
GO:0007049	cell cycle	BP	6.27331e-06	Over	3	Sgra12132,Sgra16574,Sgra37765,Sgra08815,Sgra08732,Sgra13708,Sgra08728,Sgra16055,Sgra08730,Sgra25679,Sgra12493,Sgra17105,Sgra18913,Sgra16056,Sgra14955,Sgra17197,Sgra08814,Sgra11192,Sgra13132,Sgra08813,Sgra12869,Sgra13195,Sgra17198,Sgra13709,Sgra23992,Sgra16875,Sgra08729,Sgra08731,Sgra12866,Sgra15049
GO:0006801	superoxide metabolic process	BP	1.24686e-05	Over	5	Sgra37422,Sgra37421,Sgra41469,Sgra37420,Sgra21168,Sgra14842,Sgra37419
GO:0008146	sulfotransferase activity	MF	4.57384e-05	Over	5	Sgra26078,Sgra06103,Sgra26079,Sgra31056,Sgra40566,Sgra33180,Sgra05230,Sgra14758,Sgra43800,Sgra41714,Sgra06518,Sgra32665,Sgra40320,Sgra33980,Sgra10802,Sgra37336,Sgra35116,Sgra25027,Sgra42093
GO:0007155	cell adhesion	BP	6.61588e-05	Over	3	Sgra09946,Sgra39244,Sgra27994,Sgra39243,Sgra39242,Sgra27995,Sgra39252,Sgra27988,Sgra27984,Sgra00617,Sgra39241,Sgra27986,Sgra39240,Sgra00619,Sgra27985,Sgra39247,Sgra27996,Sgra27997,Sgra27987,Sgra27991,Sgra15122,Sgra27989,Sgra27990,Sgra39246,Sgra14583,Sgra29714,Sgra41656,Sgra05689,Sgra06705,Sgra39722,Sgra15306,Sgra34175,Sgra23579,Sgra22691,Sgra27638,Sgra14840,Sgra16810,Sgra20055,Sgra16057,Sgra22681…
GO:0000151	ubiquitin ligase complex	CC	7.24873e-05	Over	4	Sgra40179,Sgra10788,Sgra19304,Sgra22581,Sgra15555,Sgra42481,Sgra16508,Sgra33579,Sgra19908,Sgra23101,Sgra02039,Sgra08475,Sgra40326,Sgra18287
GO:0004842	ubiquitin-protein ligase activity	MF	8.61324e-05	Over	7	Sgra40179,Sgra10788,Sgra19304,Sgra22581,Sgra15555,Sgra42481,Sgra16508,Sgra33579,Sgra19908,Sgra23101,Sgra02039,Sgra08475,Sgra40326,Sgra18287
GO:0000166	nucleotide binding	MF	0.000106547	Over	4	Sgra41364,Sgra21092,Sgra02546,Sgra34182,Sgra22200,Sgra21992,Sgra21993,Sgra06549,Sgra41269,Sgra37403,Sgra20212,Sgra12275,Sgra08824,Sgra03230,Sgra09712,Sgra04569,Sgra30242,Sgra27664,Sgra12496,Sgra13053,Sgra24989,Sgra00784,Sgra36076,Sgra30304,Sgra12132,Sgra16574,Sgra37765,Sgra08815,Sgra08732,Sgra13708,Sgra08728,Sgra16055,Sgra08730,Sgra25679,Sgra12493,Sgra17105,Sgra18913,Sgra16056,Sgra14955,Sgra17197…
GO:0005911	cell-cell junction	CC	0.000125732	Over	3	Sgra31997,Sgra22092,Sgra16435,Sgra16687,Sgra15963,Sgra31998,Sgra26476,Sgra43706,Sgra43381,Sgra27391,Sgra17246,Sgra05242,Sgra41322,Sgra32640,Sgra17244,Sgra17243,Sgra17247,Sgra17245,Sgra22472,Sgra41786,Sgra22473,Sgra38293,Sgra38292,Sgra33835,Sgra00535,Sgra36096,Sgra38294,Sgra36098
GO:0006956	complement activation	BP	0.000524352	Over	4	Sgra11765,Sgra17058,Sgra12925
GO:0036094	small molecule binding	MF	0.000540235	Over	3	Sgra41364,Sgra21092,Sgra02546,Sgra34182,Sgra22200,Sgra21992,Sgra21993,Sgra06549,Sgra41269,Sgra37403,Sgra20212,Sgra12275,Sgra08824,Sgra03230,Sgra09712,Sgra04569,Sgra30242,Sgra27664,Sgra12496,Sgra13053,Sgra24989,Sgra00784,Sgra36076,Sgra30304,Sgra12132,Sgra16574,Sgra37765,Sgra08815,Sgra08732,Sgra13708,Sgra08728,Sgra16055,Sgra08730,Sgra25679,Sgra12493,Sgra17105,Sgra18913,Sgra16056,Sgra14955,Sgra17197…
GO:0030414	peptidase inhibitor activity	MF	0.00165234	Over	4	Sgra33632,Sgra14701,Sgra27400,Sgra07960,Sgra17319,Sgra13064,Sgra01860,Sgra33631,Sgra02705,Sgra33630,Sgra19946,Sgra42565,Sgra11766,Sgra43972,Sgra10698,Sgra11765,Sgra43971,Sgra05746,Sgra05548,Sgra17058,Sgra12925,Sgra10696,Sgra21401,Sgra11762
GO:0006959	humoral immune response	BP	0.00177862	Over	4	Sgra22586,Sgra11765,Sgra17058,Sgra12925
GO:0005044	scavenger receptor activity	MF	0.00271866	Over	4	Sgra29273,Sgra19369,Sgra30034,Sgra25585,Sgra32919,Sgra38333,Sgra20545,Sgra09249,Sgra30035,Sgra00577,Sgra22858,Sgra25493,Sgra30220
GO:0005615	extracellular space	CC	0.00412997	Over	3	Sgra11766,Sgra43972,Sgra10698,Sgra11765,Sgra43971,Sgra05746,Sgra05548,Sgra17058,Sgra12925,Sgra10696,Sgra23356,Sgra28772,Sgra23622,Sgra39462,Sgra20752,Sgra21515,Sgra05747,Sgra01784
GO:0019885	antigen processing and presentation of endogenous peptide antigen via MHC class I	BP	0.00412997	Over	6	Sgra20111,Sgra30404,Sgra25541
GO:0019478	D-amino acid catabolic process	BP	0.00412997	Over	6	Sgra39207,Sgra39205,Sgra12726
GO:0006869	lipid transport	BP	0.00417222	Over	5	Sgra26416,Sgra26418,Sgra18991,Sgra01967,Sgra18992,Sgra01968,Sgra18993,Sgra00497,Sgra26419,Sgra01965,Sgra00498
GO:0016459	myosin complex	CC	0.00717234	Over	4	Sgra20546,Sgra13198,Sgra08796,Sgra13315,Sgra30634,Sgra07353,Sgra33166,Sgra16441,Sgra42649,Sgra12028,Sgra34374,Sgra09890,Sgra12027,Sgra07354,Sgra04208,Sgra42650,Sgra09891
GO:0042157	lipoprotein metabolic process	BP	0.00732134	Over	5	Sgra26416,Sgra26418,Sgra18991,Sgra01967,Sgra18992,Sgra01968,Sgra18993,Sgra00497,Sgra26419,Sgra01965,Sgra00498
GO:0016702	oxidoreductase activity, acting on single donors with incorporation of molecular oxygen, incorporation of two atoms of oxygen	MF	0.00734116	Over	5	Sgra32042,Sgra12937,Sgra38091,Sgra40852,Sgra35038,Sgra19642,Sgra11573,Sgra04095
GO:0005452	inorganic anion exchanger activity	MF	0.00804974	Over	8	Sgra19083,Sgra29926,Sgra24956,Sgra05667,Sgra38104,Sgra09970,Sgra43785
GO:0005622	intracellular	CC	0.00902385	Over	3	Sgra11857,Sgra17969,Sgra38280,Sgra43954,Sgra44125,Sgra06227,Sgra11090,Sgra34774,Sgra25765,Sgra03427,Sgra37042,Sgra16704,Sgra28226,Sgra06529,Sgra16717,Sgra01208,Sgra03774,Sgra09129,Sgra26039,Sgra06061,Sgra01132,Sgra41089,Sgra19538,Sgra31522,Sgra30478,Sgra13314,Sgra42614,Sgra13273,Sgra34778,Sgra34102,Sgra14374,Sgra03426,Sgra06943,Sgra19863,Sgra03146,Sgra16628,Sgra36085,Sgra04617,Sgra12134,Sgra30234…
GO:0044464	cell part	CC	0.0109234	Over	2	Sgra11857,Sgra17969,Sgra38280,Sgra43954,Sgra44125,Sgra06227,Sgra11090,Sgra34774,Sgra25765,Sgra03427,Sgra37042,Sgra16704,Sgra28226,Sgra06529,Sgra16717,Sgra01208,Sgra03774,Sgra09129,Sgra26039,Sgra06061,Sgra01132,Sgra41089,Sgra19538,Sgra31522,Sgra30478,Sgra13314,Sgra42614,Sgra13273,Sgra34778,Sgra34102,Sgra14374,Sgra03426,Sgra06943,Sgra19863,Sgra03146,Sgra16628,Sgra36085,Sgra04617,Sgra12134,Sgra30234…
GO:0017038	protein import	BP	0.0201759	Over	5	Sgra29840,Sgra16573,Sgra12993,Sgra29839,Sgra16572,Sgra08733,Sgra25699,Sgra20104
GO:0015300	solute:solute antiporter activity	MF	0.0216166	Over	7	Sgra19083,Sgra29926,Sgra24956,Sgra05667,Sgra38104,Sgra09970,Sgra43785,Sgra09718,Sgra01175,Sgra25700
GO:0004298	threonine-type endopeptidase activity	MF	0.0223387	Over	7	Sgra01783,Sgra41259,Sgra34698,Sgra30400,Sgra15043,Sgra37235,Sgra44078,Sgra30401
GO:0005839	proteasome core complex	CC	0.0223387	Over	4	Sgra01783,Sgra41259,Sgra34698,Sgra30400,Sgra15043,Sgra37235,Sgra44078,Sgra30401
GO:0004709	MAP kinase kinase kinase activity	MF	0.0338297	Over	6	Sgra22200,Sgra21992,Sgra21993
Go enrichment analysis of contraction gene families in Sg
GO_ID	GO_Term	GO_Class	Adjusted P-value	EnrichDirect	Golevel	GeneID
GO:0008502	melatonin receptor activity	MF	6.1053e-21	Over	6	Sgra38275,Sgra07162,Sgra00358,Sgra16177,Sgra31966,Sgra31537,Sgra33769,Sgra19719,Sgra17707
GO:0003913	DNA photolyase activity	MF	3.42128e-17	Over	5	Sgra07941,Sgra06591,Sgra29975,Sgra31677,Sgra35775,Sgra38316,Sgra00018,Sgra38611,Sgra32616
GO:0016829	lyase activity	MF	3.38099e-15	Over	3	Sgra22209,Sgra04436,Sgra08241,Sgra34234,Sgra44000,Sgra09023,Sgra17988,Sgra07941,Sgra06591,Sgra29975,Sgra31677,Sgra35775,Sgra38316,Sgra00018,Sgra38611,Sgra32616
GO:0046983	protein dimerization activity	MF	1.13352e-11	Over	4	Sgra27909,Sgra35705,Sgra43052,Sgra41530,Sgra41085,Sgra16323,Sgra38901,Sgra31081,Sgra09373,Sgra06124,Sgra31107,Sgra42246,Sgra29371
GO:0004089	carbonate dehydratase activity	MF	5.81453e-11	Over	6	Sgra22209,Sgra04436,Sgra08241,Sgra34234,Sgra44000,Sgra09023,Sgra17988
GO:0006281	DNA repair	BP	4.22236e-08	Over	6	Sgra07941,Sgra06591,Sgra29975,Sgra31677,Sgra35775,Sgra38316,Sgra00018,Sgra38611,Sgra32616
GO:0006730	one-carbon metabolic process	BP	7.38285e-07	Over	4	Sgra22209,Sgra04436,Sgra08241,Sgra34234,Sgra44000,Sgra09023,Sgra17988
GO:0006259	DNA metabolic process	BP	3.24117e-05	Over	5	Sgra03865,Sgra07941,Sgra06591,Sgra29975,Sgra31677,Sgra35775,Sgra38316,Sgra00018,Sgra38611,Sgra32616
GO:0007186	G-protein coupled receptor signaling pathway	BP	0.00293247	Over	5	Sgra38275,Sgra07162,Sgra00358,Sgra16177,Sgra31966,Sgra31537,Sgra33769,Sgra19719,Sgra17707,Sgra26141,Sgra26143,Sgra26142,Sgra26144,Sgra26140
GO:0016491	oxidoreductase activity	MF	0.0119057	Over	3	Sgra25593,Sgra36804,Sgra23104,Sgra32501,Sgra23102,Sgra25445,Sgra18744,Sgra23103,Sgra11640,Sgra15718,Sgra32485
GO:0005515	protein binding	MF	0.0162618	Over	3	Sgra36179,Sgra30307,Sgra06900,Sgra06901,Sgra14486,Sgra14487,Sgra40339,Sgra06895,Sgra06891,Sgra14485,Sgra14493,Sgra14503,Sgra41627,Sgra14481,Sgra17832,Sgra14477,Sgra14495,Sgra06884,Sgra14490,Sgra39212,Sgra06877,Sgra06899,Sgra06878,Sgra17830,Sgra03138,Sgra04831,Sgra06903,Sgra06885,Sgra14494,Sgra17828,Sgra06897,Sgra06889,Sgra06879,Sgra23083,Sgra14476,Sgra14497,Sgra06886,Sgra14500,Sgra27909,Sgra35705…
GO:0008146	sulfotransferase activity	MF	0.0285937	Over	5	Sgra18761,Sgra39563,Sgra43657
GO:0050896	response to stimulus	BP	0.04448	Over	2	Sgra20110,Sgra38275,Sgra07162,Sgra00358,Sgra16177,Sgra31966,Sgra31537,Sgra33769,Sgra19719,Sgra17707,Sgra26141,Sgra26143,Sgra26142,Sgra26144,Sgra26140,Sgra36740,Sgra04751,Sgra07941,Sgra06591,Sgra29975,Sgra31677,Sgra35775,Sgra38316,Sgra00018,Sgra38611,Sgra32616
GO:0008009	chemokine activity	MF	0.0467347	Over	6	Sgra36740,Sgra04751

## Sheet: Sg.expansion & contraction.kegg
KEGG pathway enrichments of expansion gene families in Sg
MapID	MapTitle	Adjusted P-value	EnrichDirect	GeneIDs
map04621	NOD-like receptor signaling pathway	0	Over	Sgra15348 Sgra39902 Sgra08788 Sgra12878 Sgra39361 Sgra26348 Sgra09139 Sgra10596 Sgra00426 Sgra11009 Sgra28125 Sgra12371 Sgra13383 Sgra15347 Sgra02502 Sgra26551 Sgra16071 Sgra02364 Sgra09845 Sgra16242 Sgra38130 Sgra40677 Sgra18658 Sgra27691 Sgra02191 Sgra14365 Sgra12119 Sgra09951 Sgra18258 Sgra40388 Sgra31111 Sgra19537 Sgra10633 Sgra38541 Sgra23054 Sgra07030 Sgra10781 Sgra04641 Sgra10084 Sgra24829…
map04672	Intestinal immune network for IgA production	2.02874e-86	Over	Sgra23047 Sgra09551 Sgra15546 Sgra17851 Sgra25219 Sgra30847 Sgra20286 Sgra21946 Sgra15864 Sgra32780 Sgra37405 Sgra26158 Sgra15866 Sgra15865 Sgra40351 Sgra15862 Sgra21940 Sgra30289 Sgra25278 Sgra21942 Sgra24090 Sgra28641 Sgra20283 Sgra36824 Sgra04933 Sgra12801 Sgra26160 Sgra31722 Sgra37404 Sgra15858 Sgra21954 Sgra21242 Sgra21938 Sgra20282 Sgra04934 Sgra14364 Sgra17849 Sgra15861 Sgra17835 Sgra09432…
map05150	Staphylococcus aureus infection	4.60922e-72	Over	Sgra29614 Sgra40016 Sgra40014 Sgra13621 Sgra06223 Sgra11451 Sgra11317 Sgra30178 Sgra11450 Sgra11452 Sgra35651 Sgra15546 Sgra17851 Sgra25219 Sgra30847 Sgra20286 Sgra21946 Sgra15864 Sgra32780 Sgra37405 Sgra26158 Sgra15866 Sgra15865 Sgra40351 Sgra15862 Sgra21940 Sgra30289 Sgra25278 Sgra21942 Sgra24090 Sgra28641 Sgra20283 Sgra36824 Sgra04933 Sgra12801 Sgra26160 Sgra31722 Sgra37404 Sgra15858 Sgra21954…
map04640	Hematopoietic cell lineage	1.18957e-65	Over	Sgra13701 Sgra17862 Sgra08173 Sgra08569 Sgra21440 Sgra11878 Sgra21366 Sgra09933 Sgra09939 Sgra15036 Sgra09941 Sgra13697 Sgra18266 Sgra17861 Sgra13930 Sgra23122 Sgra18268 Sgra11780 Sgra08585 Sgra18872 Sgra13929 Sgra01931 Sgra15841 Sgra15034 Sgra11781 Sgra13928 Sgra21367 Sgra18267 Sgra06549 Sgra37403 Sgra25597 Sgra25596 Sgra37105 Sgra17851 Sgra25219 Sgra30847 Sgra20286 Sgra21946 Sgra15864 Sgra32780…
map05322	Systemic lupus erythematosus	2.4093e-63	Over	Sgra09551 Sgra15656 Sgra11898 Sgra15546 Sgra17851 Sgra25219 Sgra30847 Sgra20286 Sgra21946 Sgra15864 Sgra32780 Sgra37405 Sgra26158 Sgra15866 Sgra15865 Sgra40351 Sgra15862 Sgra21940 Sgra30289 Sgra25278 Sgra21942 Sgra24090 Sgra28641 Sgra20283 Sgra36824 Sgra04933 Sgra12801 Sgra26160 Sgra31722 Sgra37404 Sgra15858 Sgra21954 Sgra21242 Sgra21938 Sgra20282 Sgra04934 Sgra14364 Sgra17849 Sgra15861 Sgra17835…
map04650	Natural killer cell mediated cytotoxicity	8.71612e-53	Over	Sgra08824 Sgra11987 Sgra31042 Sgra30249 Sgra39860 Sgra35407 Sgra40017 Sgra40013 Sgra06649 Sgra14340 Sgra05433 Sgra40015 Sgra19812 Sgra05432 Sgra05430 Sgra15655 Sgra05434 Sgra19811 Sgra14338 Sgra14339 Sgra23046 Sgra18072 Sgra35501 Sgra14034 Sgra19296 Sgra27227 Sgra28243 Sgra09654 Sgra14036 Sgra25805 Sgra01859 Sgra07958 Sgra15981 Sgra15140 Sgra24463 Sgra01517 Sgra25093 Sgra01518 Sgra17395 Sgra23045…
map04662	B cell receptor signaling pathway	7.15202e-48	Over	Sgra13701 Sgra17862 Sgra08173 Sgra08569 Sgra21440 Sgra11878 Sgra21366 Sgra09933 Sgra09939 Sgra15036 Sgra09941 Sgra13697 Sgra18266 Sgra17861 Sgra13930 Sgra23122 Sgra18268 Sgra11780 Sgra08585 Sgra18872 Sgra13929 Sgra01931 Sgra15841 Sgra15034 Sgra11781 Sgra13928 Sgra21367 Sgra18267 Sgra11987 Sgra31042 Sgra30249 Sgra39860 Sgra35407 Sgra17851 Sgra25219 Sgra30847 Sgra20286 Sgra21946 Sgra15864 Sgra32780…
map05330	Allograft rejection	4.52466e-46	Over	Sgra09551 Sgra40017 Sgra40013 Sgra06649 Sgra14340 Sgra05433 Sgra40015 Sgra19812 Sgra05432 Sgra05430 Sgra15655 Sgra05434 Sgra19811 Sgra14338 Sgra14339 Sgra15546 Sgra40340 Sgra17851 Sgra25219 Sgra30847 Sgra20286 Sgra21946 Sgra15864 Sgra32780 Sgra37405 Sgra26158 Sgra15866 Sgra15865 Sgra40351 Sgra15862 Sgra21940 Sgra30289 Sgra25278 Sgra21942 Sgra24090 Sgra28641 Sgra20283 Sgra36824 Sgra04933 Sgra12801…
map05310	Asthma	1.50144e-44	Over	Sgra15546 Sgra17851 Sgra25219 Sgra30847 Sgra20286 Sgra21946 Sgra15864 Sgra32780 Sgra37405 Sgra26158 Sgra15866 Sgra15865 Sgra40351 Sgra15862 Sgra21940 Sgra30289 Sgra25278 Sgra21942 Sgra24090 Sgra28641 Sgra20283 Sgra36824 Sgra04933 Sgra12801 Sgra26160 Sgra31722 Sgra37404 Sgra15858 Sgra21954 Sgra21242 Sgra21938 Sgra20282 Sgra04934 Sgra14364 Sgra17849 Sgra15861 Sgra17835 Sgra09432
map05320	Autoimmune thyroid disease	1.94077e-42	Over	Sgra09551 Sgra40017 Sgra40013 Sgra06649 Sgra14340 Sgra05433 Sgra40015 Sgra19812 Sgra05432 Sgra05430 Sgra15655 Sgra05434 Sgra19811 Sgra14338 Sgra14339 Sgra15546 Sgra40340 Sgra17851 Sgra25219 Sgra30847 Sgra20286 Sgra21946 Sgra15864 Sgra32780 Sgra37405 Sgra26158 Sgra15866 Sgra15865 Sgra40351 Sgra15862 Sgra21940 Sgra30289 Sgra25278 Sgra21942 Sgra24090 Sgra28641 Sgra20283 Sgra36824 Sgra04933 Sgra12801…
map04145	Phagosome	3.65724e-34	Over	Sgra11436 Sgra12858 Sgra25495 Sgra25122 Sgra15985 Sgra11901 Sgra23607 Sgra24354 Sgra31326 Sgra01755 Sgra41961 Sgra10056 Sgra14274 Sgra28634 Sgra17054 Sgra20453 Sgra10537 Sgra41962 Sgra18253 Sgra24574 Sgra12049 Sgra22714 Sgra35650 Sgra11442 Sgra12122 Sgra01745 Sgra28587 Sgra10271 Sgra16879 Sgra12857 Sgra08993 Sgra17027 Sgra25583 Sgra21908 Sgra25121 Sgra10057 Sgra38404 Sgra02515 Sgra25585 Sgra25493…
map05140	Leishmaniasis	1.26559e-31	Over	Sgra15546 Sgra17851 Sgra25219 Sgra30847 Sgra20286 Sgra21946 Sgra15864 Sgra32780 Sgra37405 Sgra26158 Sgra15866 Sgra15865 Sgra40351 Sgra15862 Sgra21940 Sgra30289 Sgra25278 Sgra21942 Sgra24090 Sgra28641 Sgra20283 Sgra36824 Sgra04933 Sgra12801 Sgra26160 Sgra31722 Sgra37404 Sgra15858 Sgra21954 Sgra21242 Sgra21938 Sgra20282 Sgra04934 Sgra14364 Sgra17849 Sgra15861 Sgra17835 Sgra09432 Sgra32885 Sgra22822…
map05340	Primary immunodeficiency	1.22954e-26	Over	Sgra17851 Sgra25219 Sgra30847 Sgra20286 Sgra21946 Sgra15864 Sgra32780 Sgra37405 Sgra26158 Sgra15866 Sgra15865 Sgra40351 Sgra15862 Sgra21940 Sgra30289 Sgra25278 Sgra21942 Sgra24090 Sgra28641 Sgra20283 Sgra36824 Sgra04933 Sgra12801 Sgra26160 Sgra31722 Sgra37404 Sgra15858 Sgra21954 Sgra21242 Sgra21938 Sgra20282 Sgra04934 Sgra14364 Sgra17849 Sgra15861 Sgra17835 Sgra09432
map05143	African trypanosomiasis	4.04433e-25	Over	Sgra05139 Sgra08824 Sgra17851 Sgra25219 Sgra30847 Sgra20286 Sgra21946 Sgra15864 Sgra32780 Sgra37405 Sgra26158 Sgra15866 Sgra15865 Sgra40351 Sgra15862 Sgra21940 Sgra30289 Sgra25278 Sgra21942 Sgra24090 Sgra28641 Sgra20283 Sgra36824 Sgra04933 Sgra12801 Sgra26160 Sgra31722 Sgra37404 Sgra15858 Sgra21954 Sgra21242 Sgra21938 Sgra20282 Sgra04934 Sgra14364 Sgra17849 Sgra15861 Sgra17835 Sgra09432 Sgra02222
map05416	Viral myocarditis	5.09688e-18	Over	Sgra09551 Sgra15546 Sgra40340 Sgra17851 Sgra25219 Sgra30847 Sgra20286 Sgra21946 Sgra15864 Sgra32780 Sgra37405 Sgra26158 Sgra15866 Sgra15865 Sgra40351 Sgra15862 Sgra21940 Sgra30289 Sgra25278 Sgra21942 Sgra24090 Sgra28641 Sgra20283 Sgra36824 Sgra04933 Sgra12801 Sgra26160 Sgra31722 Sgra37404 Sgra15858 Sgra21954 Sgra21242 Sgra21938 Sgra20282 Sgra04934 Sgra14364 Sgra17849 Sgra15861 Sgra17835 Sgra09432…
map05323	Rheumatoid arthritis	7.51949e-14	Over	Sgra09551 Sgra41269 Sgra15546 Sgra17851 Sgra25219 Sgra30847 Sgra20286 Sgra21946 Sgra15864 Sgra32780 Sgra37405 Sgra26158 Sgra15866 Sgra15865 Sgra40351 Sgra15862 Sgra21940 Sgra30289 Sgra25278 Sgra21942 Sgra24090 Sgra28641 Sgra20283 Sgra36824 Sgra04933 Sgra12801 Sgra26160 Sgra31722 Sgra37404 Sgra15858 Sgra21954 Sgra21242 Sgra21938 Sgra20282 Sgra04934 Sgra14364 Sgra17849 Sgra15861 Sgra17835 Sgra09432…
map04514	Cell adhesion molecules (CAMs)	1.02412e-13	Over	Sgra23047 Sgra09551 Sgra01523 Sgra25095 Sgra37696 Sgra22679 Sgra11779 Sgra13701 Sgra17862 Sgra08173 Sgra08569 Sgra21440 Sgra11878 Sgra21366 Sgra09933 Sgra09939 Sgra15036 Sgra09941 Sgra13697 Sgra18266 Sgra17861 Sgra18308 Sgra13930 Sgra05139 Sgra23122 Sgra18268 Sgra11780 Sgra08585 Sgra18872 Sgra13929 Sgra01931 Sgra15841 Sgra15034 Sgra11781 Sgra13928 Sgra21367 Sgra18267 Sgra18721 Sgra27268 Sgra23084…
map04610	Complement and coagulation cascades	1.94106e-10	Over	Sgra05218 Sgra20988 Sgra12053 Sgra26981 Sgra07005 Sgra26982 Sgra29614 Sgra40016 Sgra40014 Sgra13621 Sgra22691 Sgra32885 Sgra22822 Sgra08655 Sgra15801 Sgra32832 Sgra40082 Sgra11766 Sgra43972 Sgra10698 Sgra11765 Sgra43971 Sgra05746 Sgra05548 Sgra17058 Sgra12925 Sgra10696 Sgra21401 Sgra11762 Sgra23356 Sgra28772 Sgra23622 Sgra39462 Sgra20752 Sgra21515 Sgra05747 Sgra01784 Sgra30787 Sgra15549 Sgra08308…
map04666	Fc gamma R-mediated phagocytosis	4.83079e-09	Over	Sgra08824 Sgra17851 Sgra25219 Sgra30847 Sgra20286 Sgra21946 Sgra15864 Sgra32780 Sgra37405 Sgra26158 Sgra15866 Sgra15865 Sgra40351 Sgra15862 Sgra21940 Sgra30289 Sgra25278 Sgra21942 Sgra24090 Sgra28641 Sgra20283 Sgra36824 Sgra04933 Sgra12801 Sgra26160 Sgra31722 Sgra37404 Sgra15858 Sgra21954 Sgra21242 Sgra21938 Sgra20282 Sgra04934 Sgra14364 Sgra17849 Sgra15861 Sgra17835 Sgra09432 Sgra24268 Sgra38691…
map04664	Fc epsilon RI signaling pathway	1.69063e-08	Over	Sgra17851 Sgra25219 Sgra30847 Sgra20286 Sgra21946 Sgra15864 Sgra32780 Sgra37405 Sgra26158 Sgra15866 Sgra15865 Sgra40351 Sgra15862 Sgra21940 Sgra30289 Sgra25278 Sgra21942 Sgra24090 Sgra28641 Sgra20283 Sgra36824 Sgra04933 Sgra12801 Sgra26160 Sgra31722 Sgra37404 Sgra15858 Sgra21954 Sgra21242 Sgra21938 Sgra20282 Sgra04934 Sgra14364 Sgra17849 Sgra15861 Sgra17835 Sgra09432 Sgra37692
map00062	Fatty acid elongation	2.70578e-08	Over	Sgra40169 Sgra30593 Sgra02166 Sgra25778 Sgra01462 Sgra01787 Sgra39197 Sgra16342 Sgra35694 Sgra15054 Sgra31609 Sgra33158 Sgra16818
map05414	Dilated cardiomyopathy	7.2135e-08	Over	Sgra10840 Sgra11571 Sgra21200 Sgra17851 Sgra25219 Sgra30847 Sgra20286 Sgra21946 Sgra15864 Sgra32780 Sgra37405 Sgra26158 Sgra15866 Sgra15865 Sgra40351 Sgra15862 Sgra21940 Sgra30289 Sgra25278 Sgra21942 Sgra24090 Sgra28641 Sgra20283 Sgra36824 Sgra04933 Sgra12801 Sgra26160 Sgra31722 Sgra37404 Sgra15858 Sgra21954 Sgra21242 Sgra21938 Sgra20282 Sgra04934 Sgra14364 Sgra17849 Sgra15861 Sgra17835 Sgra09432…
map00310	Lysine degradation	9.3134e-08	Over	Sgra02088 Sgra14868 Sgra30865 Sgra09451 Sgra32696 Sgra18636 Sgra12030 Sgra24080 Sgra25083 Sgra40169 Sgra30593 Sgra02166 Sgra25778 Sgra01462 Sgra01787 Sgra39197 Sgra16342 Sgra35694 Sgra15054 Sgra31609 Sgra33158 Sgra16818 Sgra26898 Sgra12820 Sgra25939 Sgra42321
map00930	Caprolactam degradation	1.30248e-07	Over	Sgra40169 Sgra30593 Sgra02166 Sgra25778 Sgra01462 Sgra01787 Sgra39197 Sgra16342 Sgra35694 Sgra15054 Sgra31609 Sgra33158 Sgra16818
map03070	Bacterial secretion system	1.76138e-07	Over	Sgra29840 Sgra41983 Sgra16573 Sgra12993 Sgra29839 Sgra16572 Sgra08733 Sgra25699 Sgra20104
map03040	Spliceosome	3.14847e-07	Over	Sgra23153 Sgra20471 Sgra43621 Sgra03863 Sgra39005 Sgra28585 Sgra41323 Sgra01472 Sgra40003 Sgra39430 Sgra12158 Sgra26067 Sgra29215 Sgra17383 Sgra31302 Sgra41721 Sgra11777 Sgra37223 Sgra17270 Sgra16883 Sgra13525 Sgra12421 Sgra09641 Sgra18863 Sgra13201 Sgra05107 Sgra43056 Sgra26797 Sgra32853 Sgra39481 Sgra38229 Sgra34186 Sgra32370 Sgra17947 Sgra31451 Sgra43280 Sgra00825 Sgra39016 Sgra31549 Sgra02326…
map05146	Amoebiasis	8.32113e-07	Over	Sgra08824 Sgra15656 Sgra11898 Sgra10243 Sgra17851 Sgra25219 Sgra30847 Sgra20286 Sgra21946 Sgra15864 Sgra32780 Sgra37405 Sgra26158 Sgra15866 Sgra15865 Sgra40351 Sgra15862 Sgra21940 Sgra30289 Sgra25278 Sgra21942 Sgra24090 Sgra28641 Sgra20283 Sgra36824 Sgra04933 Sgra12801 Sgra26160 Sgra31722 Sgra37404 Sgra15858 Sgra21954 Sgra21242 Sgra21938 Sgra20282 Sgra04934 Sgra14364 Sgra17849 Sgra15861 Sgra17835…
map00362	Benzoate degradation	2.73773e-06	Over	Sgra40169 Sgra30593 Sgra02166 Sgra25778 Sgra01462 Sgra01787 Sgra39197 Sgra16342 Sgra35694 Sgra15054 Sgra31609 Sgra33158 Sgra16818
map00460	Cyanoamino acid metabolism	4.94703e-06	Over	Sgra39593 Sgra09952 Sgra35319 Sgra22202 Sgra25978 Sgra17361 Sgra20167 Sgra26856 Sgra17190 Sgra30765
map05332	Graft-versus-host disease	3.12156e-05	Over	Sgra09551 Sgra40017 Sgra40013 Sgra06649 Sgra14340 Sgra05433 Sgra40015 Sgra19812 Sgra05432 Sgra05430 Sgra15655 Sgra05434 Sgra19811 Sgra14338 Sgra14339 Sgra15546 Sgra40340
map00627	Aminobenzoate degradation	0.000159322	Over	Sgra40169 Sgra30593 Sgra02166 Sgra25778 Sgra01462 Sgra01787 Sgra39197 Sgra16342 Sgra35694 Sgra15054 Sgra31609 Sgra33158 Sgra16818
map00430	Taurine and hypotaurine metabolism	0.000176701	Over	Sgra39593 Sgra09952 Sgra35319 Sgra22202 Sgra25978 Sgra17361 Sgra20167 Sgra26856 Sgra17190 Sgra30765
map00633	Nitrotoluene degradation	0.000517842	Over	Sgra30920 Sgra35825 Sgra06537
map00410	beta-Alanine metabolism	0.000669715	Over	Sgra40169 Sgra30593 Sgra02166 Sgra25778 Sgra01462 Sgra01787 Sgra39197 Sgra16342 Sgra35694 Sgra15054 Sgra31609 Sgra33158 Sgra16818
map00640	Propanoate metabolism	0.00210167	Over	Sgra40169 Sgra30593 Sgra02166 Sgra25778 Sgra01462 Sgra01787 Sgra39197 Sgra16342 Sgra35694 Sgra15054 Sgra31609 Sgra33158 Sgra16818
map00650	Butanoate metabolism	0.00210167	Over	Sgra40169 Sgra30593 Sgra02166 Sgra25778 Sgra01462 Sgra01787 Sgra39197 Sgra16342 Sgra35694 Sgra15054 Sgra31609 Sgra33158 Sgra16818
map04974	Protein digestion and absorption	0.00344289	Over	Sgra15992 Sgra31440 Sgra29272 Sgra29273 Sgra05755 Sgra23656 Sgra17454 Sgra38900 Sgra04517 Sgra25069 Sgra36278 Sgra29271 Sgra19305 Sgra42054 Sgra29727 Sgra36277 Sgra13382 Sgra19095 Sgra14355 Sgra05756 Sgra24093 Sgra24091 Sgra01964 Sgra09923 Sgra37046 Sgra41094 Sgra04639 Sgra33187 Sgra25770 Sgra18530 Sgra07470 Sgra24894 Sgra37107 Sgra35035 Sgra38874 Sgra36214
map04940	Type I diabetes mellitus	0.00358173	Over	Sgra09551 Sgra40017 Sgra40013 Sgra06649 Sgra14340 Sgra05433 Sgra40015 Sgra19812 Sgra05432 Sgra05430 Sgra15655 Sgra05434 Sgra19811 Sgra14338 Sgra14339 Sgra15546 Sgra40340
map00232	Caffeine metabolism	0.00598654	Over	Sgra30920 Sgra35825 Sgra06537
map00534	Glycosaminoglycan biosynthesis - heparan sulfate	0.00603299	Over	Sgra26078 Sgra40566 Sgra33180 Sgra05230 Sgra14758 Sgra43800 Sgra41714 Sgra06518 Sgra32665 Sgra40320 Sgra33980 Sgra10802
map03060	Protein export	0.00828328	Over	Sgra29840 Sgra41983 Sgra16573 Sgra12993 Sgra29839 Sgra16572 Sgra08733 Sgra25699 Sgra20104
map04973	Carbohydrate digestion and absorption	0.0114683	Over	Sgra25265 Sgra37107 Sgra35035 Sgra08781 Sgra11005 Sgra05403 Sgra19020 Sgra19662 Sgra41611 Sgra11028 Sgra11016 Sgra40337 Sgra09304 Sgra12492 Sgra21039
map00380	Tryptophan metabolism	0.0190423	Over	Sgra40169 Sgra30593 Sgra02166 Sgra25778 Sgra01462 Sgra01787 Sgra39197 Sgra16342 Sgra35694 Sgra15054 Sgra31609 Sgra33158 Sgra16818
map00052	Galactose metabolism	0.032448	Over	Sgra08781 Sgra11005 Sgra05403 Sgra19020 Sgra19662 Sgra41611 Sgra11028 Sgra11016 Sgra40337 Sgra09304 Sgra12492 Sgra21039
map00280	Valine, leucine and isoleucine degradation	0.0389466	Over	Sgra40169 Sgra30593 Sgra02166 Sgra25778 Sgra01462 Sgra01787 Sgra39197 Sgra16342 Sgra35694 Sgra15054 Sgra31609 Sgra33158 Sgra16818
KEGG pathway enrichments of contraction gene families in Sg
MapID	MapTitle	Adjusted P-value	EnrichDirect	GeneIDs
map05216	Thyroid cancer	5.09538e-18	Over	Sgra13728 Sgra41504 Sgra36168 Sgra04515 Sgra16571 Sgra12946 Sgra12766 Sgra02801 Sgra04500 Sgra18167 Sgra23044 Sgra12768 Sgra39360 Sgra10634 Sgra33058 Sgra20582
map05219	Bladder cancer	2.30071e-16	Over	Sgra13728 Sgra41504 Sgra36168 Sgra04515 Sgra16571 Sgra12946 Sgra12766 Sgra02801 Sgra04500 Sgra18167 Sgra23044 Sgra12768 Sgra39360 Sgra10634 Sgra33058 Sgra20582
map04150	mTOR signaling pathway	4.54641e-14	Over	Sgra13728 Sgra41504 Sgra36168 Sgra04515 Sgra16571 Sgra12946 Sgra12766 Sgra02801 Sgra04500 Sgra18167 Sgra23044 Sgra12768 Sgra39360 Sgra10634 Sgra33058 Sgra20582
map05223	Non-small cell lung cancer	4.54641e-14	Over	Sgra13728 Sgra41504 Sgra36168 Sgra04515 Sgra16571 Sgra12946 Sgra12766 Sgra02801 Sgra04500 Sgra18167 Sgra23044 Sgra12768 Sgra39360 Sgra10634 Sgra33058 Sgra20582
map05213	Endometrial cancer	4.54641e-14	Over	Sgra13728 Sgra41504 Sgra36168 Sgra04515 Sgra16571 Sgra12946 Sgra12766 Sgra02801 Sgra04500 Sgra18167 Sgra23044 Sgra12768 Sgra39360 Sgra10634 Sgra33058 Sgra20582
map05210	Colorectal cancer	4.54641e-14	Over	Sgra23900 Sgra13728 Sgra41504 Sgra36168 Sgra04515 Sgra16571 Sgra12946 Sgra12766 Sgra02801 Sgra04500 Sgra18167 Sgra23044 Sgra12768 Sgra39360 Sgra10634 Sgra33058 Sgra20582
map05221	Acute myeloid leukemia	8.59968e-14	Over	Sgra13728 Sgra41504 Sgra36168 Sgra04515 Sgra16571 Sgra12946 Sgra12766 Sgra02801 Sgra04500 Sgra18167 Sgra23044 Sgra12768 Sgra39360 Sgra10634 Sgra33058 Sgra20582
map05218	Melanoma	2.60834e-13	Over	Sgra13728 Sgra41504 Sgra36168 Sgra04515 Sgra16571 Sgra12946 Sgra12766 Sgra02801 Sgra04500 Sgra18167 Sgra23044 Sgra12768 Sgra39360 Sgra10634 Sgra33058 Sgra20582
map05212	Pancreatic cancer	3.79504e-13	Over	Sgra13728 Sgra41504 Sgra36168 Sgra04515 Sgra16571 Sgra12946 Sgra12766 Sgra02801 Sgra04500 Sgra18167 Sgra23044 Sgra12768 Sgra39360 Sgra10634 Sgra33058 Sgra20582
map05211	Renal cell carcinoma	4.88923e-13	Over	Sgra13728 Sgra41504 Sgra36168 Sgra04515 Sgra16571 Sgra12946 Sgra12766 Sgra02801 Sgra04500 Sgra18167 Sgra23044 Sgra12768 Sgra39360 Sgra10634 Sgra33058 Sgra20582
map05214	Glioma	1.17206e-12	Over	Sgra13728 Sgra41504 Sgra36168 Sgra04515 Sgra16571 Sgra12946 Sgra12766 Sgra02801 Sgra04500 Sgra18167 Sgra23044 Sgra12768 Sgra39360 Sgra10634 Sgra33058 Sgra20582
map04730	Long-term depression	1.84494e-12	Over	Sgra13728 Sgra41504 Sgra36168 Sgra04515 Sgra16571 Sgra12946 Sgra12766 Sgra02801 Sgra04500 Sgra18167 Sgra23044 Sgra12768 Sgra39360 Sgra10634 Sgra33058 Sgra20582
map05215	Prostate cancer	3.01626e-12	Over	Sgra13728 Sgra41504 Sgra36168 Sgra04515 Sgra16571 Sgra12946 Sgra12766 Sgra02801 Sgra04500 Sgra18167 Sgra23044 Sgra12768 Sgra39360 Sgra10634 Sgra33058 Sgra20582
map04914	Progesterone-mediated oocyte maturation	3.26032e-12	Over	Sgra13728 Sgra41504 Sgra36168 Sgra04515 Sgra16571 Sgra12946 Sgra12766 Sgra02801 Sgra04500 Sgra18167 Sgra23044 Sgra12768 Sgra39360 Sgra10634 Sgra33058 Sgra20582
map05220	Chronic myeloid leukemia	3.36422e-12	Over	Sgra13728 Sgra41504 Sgra36168 Sgra04515 Sgra16571 Sgra12946 Sgra12766 Sgra02801 Sgra04500 Sgra18167 Sgra23044 Sgra12768 Sgra39360 Sgra10634 Sgra33058 Sgra20582
map04012	ErbB signaling pathway	1.4991e-11	Over	Sgra13728 Sgra41504 Sgra36168 Sgra04515 Sgra16571 Sgra12946 Sgra12766 Sgra02801 Sgra04500 Sgra18167 Sgra23044 Sgra12768 Sgra39360 Sgra10634 Sgra33058 Sgra20582
map04720	Long-term potentiation	2.00755e-11	Over	Sgra13728 Sgra41504 Sgra36168 Sgra04515 Sgra16571 Sgra12946 Sgra12766 Sgra02801 Sgra04500 Sgra18167 Sgra23044 Sgra12768 Sgra39360 Sgra10634 Sgra33058 Sgra20582
map04146	Peroxisome	7.62831e-11	Over	Sgra41530 Sgra41085 Sgra03431 Sgra16323 Sgra38901 Sgra31081 Sgra06124 Sgra32361 Sgra20209 Sgra31121 Sgra43788 Sgra34022 Sgra42246 Sgra29371
map04650	Natural killer cell mediated cytotoxicity	1.46335e-10	Over	Sgra20110 Sgra13728 Sgra41504 Sgra36168 Sgra04515 Sgra16571 Sgra12946 Sgra12766 Sgra02801 Sgra04500 Sgra18167 Sgra23044 Sgra12768 Sgra39360 Sgra10634 Sgra33058 Sgra20582
map00910	Nitrogen metabolism	3.28233e-10	Over	Sgra22209 Sgra04436 Sgra41527 Sgra08241 Sgra35310 Sgra34234 Sgra44000 Sgra09023 Sgra17988
map04722	Neurotrophin signaling pathway	7.92122e-10	Over	Sgra23900 Sgra13728 Sgra41504 Sgra36168 Sgra04515 Sgra16571 Sgra12946 Sgra12766 Sgra02801 Sgra04500 Sgra18167 Sgra23044 Sgra12768 Sgra39360 Sgra10634 Sgra33058 Sgra20582
map05160	Hepatitis C	3.33065e-09	Over	Sgra13728 Sgra41504 Sgra36168 Sgra04515 Sgra16571 Sgra12946 Sgra12766 Sgra02801 Sgra04500 Sgra18167 Sgra23044 Sgra12768 Sgra39360 Sgra10634 Sgra33058 Sgra20582
map04062	Chemokine signaling pathway	7.32172e-09	Over	Sgra13728 Sgra41504 Sgra36168 Sgra04515 Sgra16571 Sgra12946 Sgra12766 Sgra02801 Sgra04500 Sgra18167 Sgra23044 Sgra12768 Sgra39360 Sgra10634 Sgra33058 Sgra20582 Sgra04751
map04270	Vascular smooth muscle contraction	1.18162e-08	Over	Sgra13728 Sgra41504 Sgra36168 Sgra04515 Sgra16571 Sgra12946 Sgra12766 Sgra02801 Sgra04500 Sgra18167 Sgra23044 Sgra12768 Sgra39360 Sgra10634 Sgra33058 Sgra20582
map04910	Insulin signaling pathway	1.18162e-08	Over	Sgra13728 Sgra41504 Sgra36168 Sgra04515 Sgra16571 Sgra12946 Sgra12766 Sgra02801 Sgra04500 Sgra18167 Sgra23044 Sgra12768 Sgra39360 Sgra10634 Sgra33058 Sgra20582
map04710	Circadian rhythm - mammal	3.14649e-07	Over	Sgra07941 Sgra29975 Sgra31677 Sgra38316 Sgra00018 Sgra38611 Sgra32616
map00363	Bisphenol degradation	4.68586e-07	Over	Sgra23104 Sgra18744 Sgra23103 Sgra15718 Sgra32485
map00625	Chloroalkane and chloroalkene degradation	9.1252e-07	Over	Sgra23104 Sgra18744 Sgra23103 Sgra15718 Sgra32485
map05200	Pathways in cancer	2.30495e-06	Over	Sgra23900 Sgra13728 Sgra41504 Sgra36168 Sgra04515 Sgra16571 Sgra12946 Sgra12766 Sgra02801 Sgra04500 Sgra18167 Sgra23044 Sgra12768 Sgra39360 Sgra10634 Sgra33058 Sgra20582
map04810	Regulation of actin cytoskeleton	6.72215e-06	Over	Sgra13728 Sgra41504 Sgra36168 Sgra04515 Sgra16571 Sgra12946 Sgra12766 Sgra02801 Sgra04500 Sgra18167 Sgra23044 Sgra12768 Sgra39360 Sgra10634 Sgra33058 Sgra20582
map00650	Butanoate metabolism	1.30586e-05	Over	Sgra23104 Sgra18744 Sgra23103 Sgra11640 Sgra15718 Sgra32485
map04510	Focal adhesion	1.74265e-05	Over	Sgra13728 Sgra41504 Sgra36168 Sgra04515 Sgra16571 Sgra12946 Sgra12766 Sgra02801 Sgra04500 Sgra18167 Sgra23044 Sgra12768 Sgra39360 Sgra10634 Sgra33058 Sgra20582
map04010	MAPK signaling pathway	3.10093e-05	Over	Sgra13728 Sgra41504 Sgra36168 Sgra04515 Sgra16571 Sgra12946 Sgra12766 Sgra02801 Sgra04500 Sgra18167 Sgra23044 Sgra12768 Sgra39360 Sgra10634 Sgra33058 Sgra20582
map00591	Linoleic acid metabolism	0.000132973	Over	Sgra23104 Sgra18744 Sgra23103 Sgra15718 Sgra32485
map04080	Neuroactive ligand-receptor interaction	0.000250373	Over	Sgra27439 Sgra38275 Sgra07162 Sgra00358 Sgra16177 Sgra31966 Sgra31537 Sgra33769 Sgra19719 Sgra17707 Sgra26141 Sgra26143 Sgra26142 Sgra26144 Sgra26140
map00051	Fructose and mannose metabolism	0.000759713	Over	Sgra23104 Sgra18744 Sgra23103 Sgra15718 Sgra32485
map00534	Glycosaminoglycan biosynthesis - heparan sulfate	0.0165085	Over	Sgra18761 Sgra39563 Sgra43657
map05332	Graft-versus-host disease	0.0285144	Over	Sgra20110 Sgra17832 Sgra17830
map03013	RNA transport	0.0454953	Over	Sgra38859 Sgra09529 Sgra09373 Sgra29412 Sgra23874 Sgra31107

## Sheet: Sr.expansion & contraction.go
Go enrichment analysis of expansion gene families in Sr
GO_ID	GO_Term	GO_Class	Adjusted P-value	EnrichDirect	GOlevel	GeneID
GO:0006259	DNA metabolic process	BP	0	Over	5	Sino07250,Sino17843,Sino16107,Sino01954,Sino02727,Sino36936,Sino10400,Sino02981,Sino07597,Sino40094,Sino23263,Sino13111,Sino18824,Sino36571,Sino06280,Sino28422,Sino22720,Sino15997,Sino17271,Sino12305,Sino14144,Sino18359,Sino33121,Sino25904,Sino38478,Sino02989,Sino08962,Sino05167,Sino10001,Sino27123,Sino14156,Sino27660,Sino04009,Sino13619,Sino12772,Sino08465,Sino25405,Sino36567,Sino06817,Sino23701…
GO:0003723	RNA binding	MF	4.83517e-198	Over	4	Sino36567,Sino06817,Sino23701,Sino21664,Sino08314,Sino07757,Sino04136,Sino32196,Sino17299,Sino24924,Sino14016,Sino11810,Sino19482,Sino24988,Sino25028,Sino26482,Sino07037,Sino24224,Sino10365,Sino15787,Sino30483,Sino23603,Sino24817,Sino31512,Sino10077,Sino30751,Sino15911,Sino13682,Sino10855,Sino29097,Sino07515,Sino06046,Sino33832,Sino35359,Sino35793,Sino16384,Sino18055,Sino38744,Sino39894,Sino01737…
GO:0003964	RNA-directed DNA polymerase activity	MF	1.73439e-171	Over	7	Sino36567,Sino06817,Sino23701,Sino21664,Sino08314,Sino07757,Sino04136,Sino32196,Sino17299,Sino24924,Sino14016,Sino11810,Sino19482,Sino24988,Sino25028,Sino26482,Sino07037,Sino24224,Sino10365,Sino15787,Sino30483,Sino23603,Sino24817,Sino31512,Sino10077,Sino30751,Sino15911,Sino13682,Sino10855,Sino29097,Sino07515,Sino06046,Sino33832,Sino35359,Sino35793,Sino16384,Sino18055,Sino38744,Sino39894,Sino01737…
GO:0006278	RNA-dependent DNA replication	BP	1.73439e-171	Over	7	Sino36567,Sino06817,Sino23701,Sino21664,Sino08314,Sino07757,Sino04136,Sino32196,Sino17299,Sino24924,Sino14016,Sino11810,Sino19482,Sino24988,Sino25028,Sino26482,Sino07037,Sino24224,Sino10365,Sino15787,Sino30483,Sino23603,Sino24817,Sino31512,Sino10077,Sino30751,Sino15911,Sino13682,Sino10855,Sino29097,Sino07515,Sino06046,Sino33832,Sino35359,Sino35793,Sino16384,Sino18055,Sino38744,Sino39894,Sino01737…
GO:0006955	immune response	BP	1.87241e-105	Over	3	Sino32780,Sino14449,Sino29225,Sino16086,Sino29226,Sino31714,Sino06146,Sino29224,Sino12337,Sino16087,Sino13681,Sino13749,Sino15127,Sino03078,Sino15131,Sino26797,Sino26796,Sino15130,Sino12336,Sino29227,Sino06145,Sino13747,Sino08841,Sino06048,Sino24922,Sino14512,Sino13489,Sino32171,Sino20003,Sino23691,Sino03881,Sino22693,Sino21396,Sino32172,Sino05741,Sino11938,Sino09257,Sino32170,Sino28173,Sino31712…
GO:0015074	DNA integration	BP	2.33201e-86	Over	6	Sino07250,Sino17843,Sino16107,Sino01954,Sino02727,Sino36936,Sino10400,Sino02981,Sino07597,Sino40094,Sino23263,Sino13111,Sino18824,Sino36571,Sino06280,Sino28422,Sino22720,Sino15997,Sino17271,Sino12305,Sino14144,Sino18359,Sino33121,Sino25904,Sino38478,Sino02989,Sino08962,Sino05167,Sino10001,Sino27123,Sino14156,Sino27660,Sino04009,Sino13619,Sino12772,Sino08465,Sino25405,Sino23701,Sino21664,Sino07757…
GO:0019882	antigen processing and presentation	BP	3.84887e-57	Over	3	Sino32780,Sino14449,Sino29225,Sino16086,Sino29226,Sino31714,Sino06146,Sino29224,Sino12337,Sino16087,Sino13681,Sino13749,Sino15127,Sino03078,Sino15131,Sino26797,Sino26796,Sino15130,Sino12336,Sino29227,Sino06145,Sino13747,Sino08841,Sino06048,Sino24922,Sino14512,Sino13489,Sino32171,Sino20003,Sino23691,Sino03881,Sino22693,Sino21396,Sino32172,Sino05741,Sino11938,Sino09257,Sino32170,Sino28173,Sino31712…
GO:0042611	MHC protein complex	CC	3.84887e-57	Over	4	Sino32780,Sino14449,Sino29225,Sino16086,Sino29226,Sino31714,Sino06146,Sino29224,Sino12337,Sino16087,Sino13681,Sino13749,Sino15127,Sino03078,Sino15131,Sino26797,Sino26796,Sino15130,Sino12336,Sino29227,Sino06145,Sino13747,Sino08841,Sino06048,Sino24922,Sino14512,Sino13489,Sino32171,Sino20003,Sino23691,Sino03881,Sino22693,Sino21396,Sino32172,Sino05741,Sino11938,Sino09257,Sino32170,Sino28173,Sino31712…
GO:0003676	nucleic acid binding	MF	1.3578e-56	Over	3	Sino07250,Sino17843,Sino16107,Sino01954,Sino02727,Sino36936,Sino10400,Sino02981,Sino07597,Sino40094,Sino23263,Sino13111,Sino18824,Sino36571,Sino06280,Sino28422,Sino22720,Sino15997,Sino17271,Sino12305,Sino14144,Sino18359,Sino33121,Sino25904,Sino38478,Sino02989,Sino08962,Sino05167,Sino10001,Sino27123,Sino14156,Sino27660,Sino04009,Sino13619,Sino12772,Sino08465,Sino25405,Sino36567,Sino24725,Sino06817…
GO:0004803	transposase activity	MF	1.80453e-54	Over	3	Sino07250,Sino17843,Sino16107,Sino01954,Sino02727,Sino36936,Sino10400,Sino02981,Sino07597,Sino40094,Sino23263,Sino13111,Sino18824,Sino36571,Sino06280,Sino28422,Sino22720,Sino15997,Sino17271,Sino12305,Sino14144,Sino18359,Sino33121,Sino25904,Sino38478,Sino02989,Sino08962,Sino05167,Sino10001,Sino27123,Sino14156,Sino27660,Sino04009,Sino13619,Sino12772,Sino08465,Sino25405
GO:0006313	transposition, DNA-mediated	BP	1.80453e-54	Over	4	Sino07250,Sino17843,Sino16107,Sino01954,Sino02727,Sino36936,Sino10400,Sino02981,Sino07597,Sino40094,Sino23263,Sino13111,Sino18824,Sino36571,Sino06280,Sino28422,Sino22720,Sino15997,Sino17271,Sino12305,Sino14144,Sino18359,Sino33121,Sino25904,Sino38478,Sino02989,Sino08962,Sino05167,Sino10001,Sino27123,Sino14156,Sino27660,Sino04009,Sino13619,Sino12772,Sino08465,Sino25405
GO:0006310	DNA recombination	BP	3.6328e-45	Over	6	Sino07250,Sino17843,Sino16107,Sino01954,Sino02727,Sino36936,Sino10400,Sino02981,Sino07597,Sino40094,Sino23263,Sino13111,Sino18824,Sino36571,Sino06280,Sino28422,Sino22720,Sino15997,Sino17271,Sino12305,Sino14144,Sino18359,Sino33121,Sino25904,Sino38478,Sino02989,Sino08962,Sino05167,Sino10001,Sino27123,Sino14156,Sino27660,Sino04009,Sino13619,Sino12772,Sino08465,Sino25405,Sino22987,Sino13684
GO:0016772	transferase activity, transferring phosphorus-containing groups	MF	5.1437e-43	Over	4	Sino36567,Sino06817,Sino23701,Sino21664,Sino08314,Sino07757,Sino04136,Sino32196,Sino17299,Sino24924,Sino14016,Sino11810,Sino19482,Sino24988,Sino25028,Sino26482,Sino07037,Sino24224,Sino10365,Sino15787,Sino30483,Sino23603,Sino24817,Sino31512,Sino10077,Sino30751,Sino15911,Sino13682,Sino10855,Sino29097,Sino07515,Sino06046,Sino33832,Sino35359,Sino35793,Sino16384,Sino18055,Sino38744,Sino39894,Sino01737…
GO:0042612	MHC class I protein complex	CC	1.53416e-42	Over	5	Sino32780,Sino14449,Sino29225,Sino16086,Sino29226,Sino31714,Sino06146,Sino29224,Sino12337,Sino16087,Sino13681,Sino13749,Sino15127,Sino03078,Sino15131,Sino26797,Sino26796,Sino15130,Sino12336,Sino29227,Sino06145,Sino13747,Sino08841,Sino06048,Sino24922,Sino28173,Sino31712,Sino26940,Sino27076,Sino12804
GO:0006139	nucleobase-containing compound metabolic process	BP	3.67744e-38	Over	4	Sino07250,Sino17843,Sino16107,Sino01954,Sino02727,Sino36936,Sino10400,Sino02981,Sino07597,Sino40094,Sino23263,Sino13111,Sino18824,Sino36571,Sino06280,Sino28422,Sino22720,Sino15997,Sino17271,Sino12305,Sino14144,Sino18359,Sino33121,Sino25904,Sino38478,Sino02989,Sino08962,Sino05167,Sino10001,Sino27123,Sino14156,Sino27660,Sino04009,Sino13619,Sino12772,Sino08465,Sino25405,Sino36567,Sino06817,Sino23701…
GO:0016740	transferase activity	MF	3.1771e-19	Over	3	Sino36567,Sino06817,Sino23701,Sino21664,Sino08314,Sino07757,Sino04136,Sino32196,Sino17299,Sino24924,Sino14016,Sino11810,Sino19482,Sino24988,Sino25028,Sino26482,Sino07037,Sino24224,Sino10365,Sino15787,Sino30483,Sino23603,Sino24817,Sino31512,Sino10077,Sino30751,Sino15911,Sino13682,Sino10855,Sino29097,Sino07515,Sino06046,Sino33832,Sino35359,Sino35793,Sino16384,Sino18055,Sino38744,Sino39894,Sino01737…
GO:0044260	cellular macromolecule metabolic process	BP	3.40302e-18	Over	4	Sino07250,Sino17843,Sino16107,Sino01954,Sino02727,Sino36936,Sino10400,Sino02981,Sino07597,Sino40094,Sino23263,Sino13111,Sino18824,Sino36571,Sino06280,Sino28422,Sino22720,Sino15997,Sino17271,Sino12305,Sino14144,Sino18359,Sino33121,Sino25904,Sino38478,Sino02989,Sino08962,Sino05167,Sino10001,Sino27123,Sino14156,Sino27660,Sino04009,Sino13619,Sino12772,Sino08465,Sino25405,Sino36567,Sino06817,Sino23701…
GO:0005488	binding	MF	1.71211e-17	Over	2	Sino07250,Sino17843,Sino16107,Sino01954,Sino02727,Sino36936,Sino10400,Sino02981,Sino07597,Sino40094,Sino23263,Sino13111,Sino18824,Sino36571,Sino06280,Sino28422,Sino22720,Sino15997,Sino17271,Sino12305,Sino14144,Sino18359,Sino33121,Sino25904,Sino38478,Sino02989,Sino08962,Sino05167,Sino10001,Sino27123,Sino14156,Sino27660,Sino04009,Sino13619,Sino12772,Sino08465,Sino25405,Sino36567,Sino24725,Sino06817…
GO:0005525	GTP binding	MF	2.07208e-16	Over	8	Sino19883,Sino10057,Sino13746,Sino32819,Sino13748,Sino25320,Sino05540,Sino06301,Sino22370,Sino24916,Sino14910,Sino28391,Sino06434,Sino33195,Sino36837,Sino27995,Sino22382,Sino39555,Sino32684,Sino11942,Sino26544,Sino14451,Sino14092,Sino22383,Sino19953,Sino33446,Sino20673,Sino36531,Sino14240,Sino12380,Sino03878,Sino25388,Sino24371,Sino27762,Sino22630,Sino17028,Sino00650,Sino11777,Sino07658,Sino00233…
GO:0034645	cellular macromolecule biosynthetic process	BP	5.02318e-16	Over	5	Sino36567,Sino06817,Sino23701,Sino21664,Sino08314,Sino07757,Sino04136,Sino32196,Sino17299,Sino24924,Sino14016,Sino11810,Sino19482,Sino24988,Sino25028,Sino26482,Sino07037,Sino24224,Sino10365,Sino15787,Sino30483,Sino23603,Sino24817,Sino31512,Sino10077,Sino30751,Sino15911,Sino13682,Sino10855,Sino29097,Sino07515,Sino06046,Sino33832,Sino35359,Sino35793,Sino16384,Sino18055,Sino38744,Sino39894,Sino01737…
GO:0042613	MHC class II protein complex	CC	1.26234e-15	Over	5	Sino14512,Sino13489,Sino32171,Sino20003,Sino23691,Sino03881,Sino22693,Sino21396,Sino32172,Sino05741,Sino11938,Sino09257,Sino32170
GO:0005886	plasma membrane	CC	8.83281e-15	Over	3	Sino21245,Sino01482,Sino21244,Sino17858,Sino02866,Sino02867,Sino17857,Sino32780,Sino14449,Sino29225,Sino16086,Sino29226,Sino31714,Sino06146,Sino29224,Sino12337,Sino16087,Sino13681,Sino13749,Sino15127,Sino03078,Sino15131,Sino26797,Sino26796,Sino15130,Sino12336,Sino29227,Sino06145,Sino13747,Sino08841,Sino06048,Sino24922,Sino14512,Sino13489,Sino32171,Sino20003,Sino23691,Sino03881,Sino22693,Sino21396…
GO:0007602	phototransduction	BP	1.28453e-14	Over	4	Sino39770,Sino40304,Sino35345,Sino23277,Sino38289,Sino08739,Sino30467,Sino10792,Sino17515,Sino08742,Sino39769,Sino10791
GO:0016706	oxidoreductase activity, acting on paired donors, with incorporation or reduction of molecular oxygen, 2-oxoglutarate as one donor, and incorporation of one atom each of oxygen into both donors	MF	6.19653e-12	Over	5	Sino33449,Sino15056,Sino00351,Sino14922,Sino05438,Sino38101,Sino00824,Sino34304,Sino34159,Sino18298,Sino11176,Sino17030,Sino17064,Sino25668,Sino28685,Sino02130
GO:0004974	leukotriene receptor activity	MF	7.52702e-11	Over	6	Sino25987,Sino04141,Sino35376,Sino02579,Sino17429,Sino04139,Sino02578
GO:0008009	chemokine activity	MF	9.12214e-09	Over	6	Sino08229,Sino25932,Sino19026,Sino19027,Sino25931,Sino25379,Sino28066,Sino27675,Sino27674,Sino09191,Sino26242,Sino02948
GO:0000786	nucleosome	CC	7.37296e-08	Over	4	Sino23983,Sino36314,Sino12480,Sino19885,Sino27274,Sino35105,Sino26794,Sino12668,Sino00008,Sino21709,Sino12482,Sino21710,Sino21705,Sino40075
GO:0006334	nucleosome assembly	BP	2.91666e-07	Over	7	Sino23983,Sino36314,Sino12480,Sino19885,Sino27274,Sino35105,Sino26794,Sino12668,Sino00008,Sino21709,Sino12482,Sino21710,Sino21705,Sino40075
GO:0007601	visual perception	BP	4.9529e-07	Over	7	Sino39770,Sino40304,Sino35345,Sino23277,Sino38289,Sino08739,Sino30467,Sino10792,Sino17515,Sino08742,Sino39769,Sino10791
GO:0044237	cellular metabolic process	BP	3.85983e-06	Over	3	Sino07250,Sino17843,Sino16107,Sino01954,Sino02727,Sino36936,Sino10400,Sino02981,Sino07597,Sino40094,Sino23263,Sino13111,Sino18824,Sino36571,Sino06280,Sino28422,Sino22720,Sino15997,Sino17271,Sino12305,Sino14144,Sino18359,Sino33121,Sino25904,Sino38478,Sino02989,Sino08962,Sino05167,Sino10001,Sino27123,Sino14156,Sino27660,Sino04009,Sino13619,Sino12772,Sino08465,Sino25405,Sino36567,Sino06817,Sino23701…
GO:0034622	cellular macromolecular complex assembly	BP	1.3179e-05	Over	6	Sino01676,Sino19188,Sino23983,Sino36314,Sino12480,Sino19885,Sino27274,Sino35105,Sino26794,Sino12668,Sino00008,Sino21709,Sino12482,Sino21710,Sino21705,Sino40075
GO:0008430	selenium binding	MF	1.40046e-05	Over	3	Sino09707,Sino01332,Sino09708,Sino00095,Sino09706,Sino01331
GO:0046983	protein dimerization activity	MF	0.000215369	Over	4	Sino20278,Sino23276,Sino26324,Sino24178,Sino26649,Sino06847,Sino30850,Sino15708,Sino37566,Sino06038,Sino25407,Sino25867,Sino19453,Sino38100,Sino11429
GO:0005529	sugar binding	MF	0.000273169	Over	4	Sino37896,Sino09773,Sino22029,Sino10420,Sino16712,Sino18764,Sino25487,Sino25486,Sino06040
GO:0008168	methyltransferase activity	MF	0.000325668	Over	5	Sino33449,Sino15056,Sino00351,Sino14922,Sino05438,Sino38101,Sino00824,Sino34304,Sino34159,Sino18298,Sino11176,Sino17030,Sino17064,Sino25668,Sino28685
GO:0030246	carbohydrate binding	MF	0.000363356	Over	3	Sino14798,Sino31288,Sino19739,Sino37896,Sino09773,Sino22029,Sino10420,Sino16712,Sino18764,Sino25487,Sino25486,Sino06040
GO:0007218	neuropeptide signaling pathway	BP	0.000458242	Over	6	Sino00812,Sino20705,Sino22708,Sino22709,Sino38051,Sino22710,Sino15268,Sino38050,Sino15267
GO:0008518	reduced folate carrier activity	MF	0.000657848	Over	6	Sino13234,Sino39220,Sino36475
GO:0044238	primary metabolic process	BP	0.000717473	Over	3	Sino07250,Sino17843,Sino16107,Sino01954,Sino02727,Sino36936,Sino10400,Sino02981,Sino07597,Sino40094,Sino23263,Sino13111,Sino18824,Sino36571,Sino06280,Sino28422,Sino22720,Sino15997,Sino17271,Sino12305,Sino14144,Sino18359,Sino33121,Sino25904,Sino38478,Sino02989,Sino08962,Sino05167,Sino10001,Sino27123,Sino14156,Sino27660,Sino04009,Sino13619,Sino12772,Sino08465,Sino25405,Sino36567,Sino06817,Sino23701…
GO:0008138	protein tyrosine/serine/threonine phosphatase activity	MF	0.000855491	Over	8	Sino33295,Sino08246,Sino15260,Sino20417,Sino14614,Sino28621,Sino19962,Sino23281,Sino14631
GO:0032991	macromolecular complex	CC	0.00130432	Over	2	Sino32780,Sino14449,Sino29225,Sino16086,Sino29226,Sino31714,Sino06146,Sino29224,Sino12337,Sino16087,Sino13681,Sino13749,Sino15127,Sino03078,Sino15131,Sino26797,Sino26796,Sino15130,Sino12336,Sino29227,Sino06145,Sino13747,Sino08841,Sino06048,Sino24922,Sino14512,Sino13489,Sino32171,Sino20003,Sino23691,Sino03881,Sino22693,Sino21396,Sino32172,Sino05741,Sino11938,Sino09257,Sino32170,Sino28173,Sino31712…
GO:0005542	folic acid binding	MF	0.00199207	Over	5	Sino13234,Sino39220,Sino36475
GO:0006869	lipid transport	BP	0.00399349	Over	5	Sino00280,Sino18010,Sino33824,Sino25512,Sino25511,Sino02564
GO:0042157	lipoprotein metabolic process	BP	0.00533555	Over	5	Sino00280,Sino18010,Sino33824,Sino25512,Sino25511,Sino02564
GO:0007186	G-protein coupled receptor signaling pathway	BP	0.00724179	Over	5	Sino00812,Sino38052,Sino20705,Sino15270,Sino22708,Sino22709,Sino38051,Sino22710,Sino15268,Sino38050,Sino15267,Sino02380,Sino24945,Sino21575,Sino29629,Sino25987,Sino04141,Sino34690,Sino22569,Sino35376,Sino00146,Sino02579,Sino34692,Sino17429,Sino38969,Sino30977,Sino29517,Sino38966,Sino22567,Sino21571,Sino22568,Sino04139,Sino05185,Sino20030,Sino30978,Sino02578,Sino39770,Sino40304,Sino35345,Sino23277…
GO:0007276	gamete generation	BP	0.0133957	Over	4	Sino04879,Sino00075,Sino00203
GO:0043234	protein complex	CC	0.0203136	Over	3	Sino32780,Sino14449,Sino29225,Sino16086,Sino29226,Sino31714,Sino06146,Sino29224,Sino12337,Sino16087,Sino13681,Sino13749,Sino15127,Sino03078,Sino15131,Sino26797,Sino26796,Sino15130,Sino12336,Sino29227,Sino06145,Sino13747,Sino08841,Sino06048,Sino24922,Sino14512,Sino13489,Sino32171,Sino20003,Sino23691,Sino03881,Sino22693,Sino21396,Sino32172,Sino05741,Sino11938,Sino09257,Sino32170,Sino28173,Sino31712…
GO:0008146	sulfotransferase activity	MF	0.0211455	Over	5	Sino02779,Sino06686,Sino39666,Sino15871,Sino24893,Sino24895,Sino04051
GO:0045454	cell redox homeostasis	BP	0.0300532	Over	4	Sino09707,Sino01332,Sino09708,Sino00095,Sino09706,Sino01331
Go enrichment analysis of contraction gene families in Sr
GO_ID	GO_Term	GO_Class	Adjusted P-value	EnrichDirect	GOlevel	GeneID
GO:0046914	transition metal ion binding	MF	5.28878e-120	Over	6	Sino02110,Sino02256,Sino38803,Sino30066,Sino37256,Sino14227,Sino10127,Sino13694,Sino07581,Sino02119,Sino08298,Sino35590,Sino13226,Sino02255,Sino17231,Sino38814,Sino16939,Sino04172,Sino03084,Sino03559,Sino08048,Sino02310,Sino19956,Sino08760,Sino29267,Sino24622,Sino03346,Sino30813,Sino20782,Sino06382,Sino38830,Sino14600,Sino29268,Sino38479,Sino38815,Sino02311,Sino39962,Sino30784,Sino02120,Sino17848…
GO:0008270	zinc ion binding	MF	5.77928e-98	Over	7	Sino02110,Sino02256,Sino38803,Sino30066,Sino37256,Sino14227,Sino10127,Sino13694,Sino07581,Sino02119,Sino08298,Sino35590,Sino13226,Sino02255,Sino17231,Sino38814,Sino16939,Sino04172,Sino03084,Sino03559,Sino08048,Sino02310,Sino19956,Sino08760,Sino29267,Sino24622,Sino03346,Sino30813,Sino20782,Sino06382,Sino38830,Sino14600,Sino29268,Sino38479,Sino38815,Sino02311,Sino39962,Sino30784,Sino02120,Sino17848…
GO:0046872	metal ion binding	MF	6.95627e-92	Over	5	Sino02110,Sino02256,Sino38803,Sino30066,Sino37256,Sino14227,Sino10127,Sino13694,Sino07581,Sino02119,Sino08298,Sino35590,Sino13226,Sino02255,Sino17231,Sino38814,Sino16939,Sino04172,Sino03084,Sino03559,Sino08048,Sino02310,Sino19956,Sino08760,Sino29267,Sino24622,Sino03346,Sino30813,Sino20782,Sino06382,Sino38830,Sino14600,Sino29268,Sino38479,Sino38815,Sino02311,Sino39962,Sino30784,Sino02120,Sino17848…
GO:0044464	cell part	CC	2.49254e-30	Over	2	Sino02110,Sino02256,Sino38803,Sino30066,Sino37256,Sino14227,Sino10127,Sino13694,Sino07581,Sino02119,Sino08298,Sino35590,Sino13226,Sino02255,Sino38814,Sino16939,Sino04172,Sino03084,Sino03559,Sino08048,Sino02310,Sino19956,Sino08760,Sino29267,Sino24622,Sino03346,Sino30813,Sino20782,Sino06382,Sino38830,Sino14600,Sino29268,Sino38479,Sino38815,Sino02311,Sino39962,Sino30784,Sino02120,Sino17848,Sino17528…
GO:0005622	intracellular	CC	5.18817e-28	Over	3	Sino02110,Sino02256,Sino38803,Sino30066,Sino37256,Sino14227,Sino10127,Sino13694,Sino07581,Sino02119,Sino08298,Sino35590,Sino13226,Sino02255,Sino38814,Sino16939,Sino04172,Sino03084,Sino03559,Sino08048,Sino02310,Sino19956,Sino08760,Sino29267,Sino24622,Sino03346,Sino30813,Sino20782,Sino06382,Sino38830,Sino14600,Sino29268,Sino38479,Sino38815,Sino02311,Sino39962,Sino30784,Sino02120,Sino17848,Sino17528…
GO:0020037	heme binding	MF	3.01785e-17	Over	4	Sino19573,Sino07457,Sino28920,Sino08825,Sino21846,Sino16870,Sino02914,Sino37158,Sino21844,Sino09501,Sino14611,Sino19134,Sino09500,Sino00784,Sino19936,Sino19940,Sino06530,Sino19937,Sino19934,Sino36751,Sino14943,Sino19933,Sino36754
GO:0005833	hemoglobin complex	CC	4.42162e-13	Over	4	Sino19936,Sino19940,Sino06530,Sino19937,Sino19934,Sino36751,Sino14943,Sino19933,Sino36754
GO:0015671	oxygen transport	BP	3.67823e-12	Over	5	Sino19936,Sino19940,Sino06530,Sino19937,Sino19934,Sino36751,Sino14943,Sino19933,Sino36754
GO:0019825	oxygen binding	MF	5.6906e-12	Over	3	Sino19936,Sino19940,Sino06530,Sino19937,Sino19934,Sino36751,Sino14943,Sino19933,Sino36754
GO:0016705	oxidoreductase activity, acting on paired donors, with incorporation or reduction of molecular oxygen	MF	2.27561e-11	Over	4	Sino19573,Sino07457,Sino28920,Sino08825,Sino21846,Sino16870,Sino02914,Sino37158,Sino21844,Sino09501,Sino14611,Sino19134,Sino09500,Sino00784,Sino27038,Sino12630,Sino34939,Sino31372,Sino18419
GO:0005488	binding	MF	2.59933e-10	Over	2	Sino27291,Sino31562,Sino19454,Sino06605,Sino26107,Sino23916,Sino03553,Sino24263,Sino37475,Sino33065,Sino09787,Sino07506,Sino24979,Sino19460,Sino04726,Sino22221,Sino19458,Sino31749,Sino07461,Sino21447,Sino22338,Sino12145,Sino25055,Sino14635,Sino12400,Sino15767,Sino09550,Sino07472,Sino02110,Sino02256,Sino38803,Sino24521,Sino30066,Sino37256,Sino14227,Sino10127,Sino13694,Sino07581,Sino02119,Sino08298…
GO:0004499	N,N-dimethylaniline monooxygenase activity	MF	6.89057e-10	Over	6	Sino27038,Sino12630,Sino34939,Sino31372,Sino18419
GO:0009055	electron carrier activity	MF	1.4178e-07	Over	2	Sino19573,Sino07457,Sino28920,Sino08825,Sino21846,Sino16870,Sino02914,Sino37158,Sino21844,Sino09501,Sino14611,Sino19134,Sino09500,Sino00784
GO:0004497	monooxygenase activity	MF	2.00491e-07	Over	4	Sino21846,Sino21844,Sino09500,Sino00784,Sino27038,Sino12630,Sino34939,Sino31372,Sino18419
GO:0016337	cell-cell adhesion	BP	8.58419e-06	Over	4	Sino28628,Sino02824,Sino19948,Sino31406,Sino27947,Sino27949,Sino31407,Sino10404,Sino10403,Sino27948,Sino27950
GO:0008417	fucosyltransferase activity	MF	1.11336e-05	Over	6	Sino04127,Sino39589,Sino39590,Sino02787
GO:0050661	NADP binding	MF	3.92114e-05	Over	5	Sino27038,Sino12630,Sino34939,Sino31372,Sino18419
GO:0016712	oxidoreductase activity, acting on paired donors, with incorporation or reduction of molecular oxygen, reduced flavin or flavoprotein as one donor, and incorporation of one atom of oxygen	MF	4.20464e-05	Over	5	Sino21846,Sino21844,Sino09500,Sino00784
GO:0005529	sugar binding	MF	0.000112927	Over	4	Sino14282,Sino13105,Sino19860,Sino19865,Sino11722,Sino04646,Sino23772
GO:0008138	protein tyrosine/serine/threonine phosphatase activity	MF	0.000315732	Over	8	Sino24404,Sino37745,Sino23280,Sino28876,Sino33294,Sino28622,Sino22749
GO:0003950	NAD+ ADP-ribosyltransferase activity	MF	0.000525489	Over	6	Sino35221,Sino04955,Sino35222,Sino06420,Sino29250
GO:0004252	serine-type endopeptidase activity	MF	0.000873293	Over	6	Sino14293,Sino18956,Sino18957,Sino14292,Sino09470,Sino04302,Sino18955,Sino05250,Sino25247,Sino05249
GO:0050660	flavin adenine dinucleotide binding	MF	0.000967971	Over	5	Sino27038,Sino12630,Sino34939,Sino31372,Sino18419
GO:0007156	homophilic cell adhesion	BP	0.00106875	Over	5	Sino31406,Sino27947,Sino27949,Sino31407,Sino10404,Sino10403,Sino27948,Sino27950
GO:0008076	voltage-gated potassium channel complex	CC	0.00106875	Over	4	Sino14887,Sino22343,Sino22341,Sino02438,Sino11431,Sino13547,Sino16511
GO:0055114	oxidation-reduction process	BP	0.00293673	Over	3	Sino19573,Sino07457,Sino28920,Sino08825,Sino21846,Sino16870,Sino02914,Sino37158,Sino21844,Sino09501,Sino14611,Sino19134,Sino09500,Sino00784,Sino27038,Sino12630,Sino34939,Sino31372,Sino18419
GO:0004725	protein tyrosine phosphatase activity	MF	0.0118382	Over	8	Sino24404,Sino37745,Sino23280,Sino28876,Sino33294,Sino28622,Sino22749
GO:0003755	peptidyl-prolyl cis-trans isomerase activity	MF	0.0122023	Over	5	Sino30066,Sino13694,Sino14429
GO:0005249	voltage-gated potassium channel activity	MF	0.0162635	Over	9	Sino14887,Sino22343,Sino22341,Sino02438,Sino11431,Sino13547,Sino16511
GO:0006470	protein dephosphorylation	BP	0.0273977	Over	6	Sino24404,Sino37745,Sino23280,Sino28876,Sino33294,Sino28622,Sino22749
GO:0005886	plasma membrane	CC	0.0401446	Over	3	Sino31406,Sino27947,Sino27949,Sino31407,Sino10404,Sino10403,Sino27948,Sino27950,Sino14887,Sino22343,Sino22341,Sino02438,Sino11431,Sino13547,Sino16511
GO:0007186	G-protein coupled receptor signaling pathway	BP	0.0457191	Over	5	Sino05556,Sino32140,Sino05856,Sino00807,Sino24138,Sino25913,Sino05857,Sino17126,Sino39613,Sino05854,Sino20702,Sino20698,Sino05858,Sino30296,Sino05853,Sino20703,Sino28649,Sino25912,Sino20699,Sino05855,Sino00809,Sino20700,Sino39614,Sino32141

## Sheet: Sr.expansion & contraction.kegg
KEGG pathway enrichments of expansion gene families in Sr
MapID	MapTitle	Adjusted P-value	EnrichDirect	GeneIDs
map05416	Viral myocarditis	8.87423e-88	Over	Sino30122 Sino32780 Sino14449 Sino29225 Sino16086 Sino29226 Sino31714 Sino06146 Sino29224 Sino12337 Sino16087 Sino13681 Sino15128 Sino15129 Sino13749 Sino15127 Sino03078 Sino20819 Sino34052 Sino15132 Sino15131 Sino30123 Sino00053 Sino26797 Sino26796 Sino15130 Sino12336 Sino29227 Sino06145 Sino13747 Sino08841 Sino06048 Sino24922 Sino14512 Sino13489 Sino32171 Sino20003 Sino23691 Sino03881 Sino22693…
map05332	Graft-versus-host disease	1.85108e-61	Over	Sino30122 Sino32780 Sino14449 Sino29225 Sino16086 Sino29226 Sino31714 Sino06146 Sino29224 Sino12337 Sino16087 Sino13681 Sino15128 Sino15129 Sino13749 Sino15127 Sino03078 Sino20819 Sino34052 Sino15132 Sino15131 Sino30123 Sino00053 Sino26797 Sino26796 Sino15130 Sino12336 Sino29227 Sino06145 Sino13747 Sino08841 Sino06048 Sino24922 Sino14512 Sino13489 Sino32171 Sino20003 Sino23691 Sino03881 Sino22693…
map04145	Phagosome	3.0691e-55	Over	Sino10420 Sino38121 Sino06264 Sino18764 Sino06040 Sino05546 Sino19337 Sino30122 Sino32780 Sino14449 Sino29225 Sino16086 Sino29226 Sino31714 Sino06146 Sino29224 Sino12337 Sino16087 Sino13681 Sino15128 Sino15129 Sino13749 Sino15127 Sino03078 Sino20819 Sino34052 Sino15132 Sino15131 Sino30123 Sino00053 Sino26797 Sino26796 Sino15130 Sino12336 Sino29227 Sino06145 Sino13747 Sino08841 Sino06048 Sino24922…
map04940	Type I diabetes mellitus	5.75106e-54	Over	Sino30122 Sino32780 Sino14449 Sino29225 Sino16086 Sino29226 Sino31714 Sino06146 Sino29224 Sino12337 Sino16087 Sino13681 Sino15128 Sino15129 Sino13749 Sino15127 Sino03078 Sino20819 Sino34052 Sino15132 Sino15131 Sino30123 Sino00053 Sino26797 Sino26796 Sino15130 Sino12336 Sino29227 Sino06145 Sino13747 Sino08841 Sino06048 Sino24922 Sino14512 Sino13489 Sino32171 Sino20003 Sino23691 Sino03881 Sino22693…
map05330	Allograft rejection	4.28408e-50	Over	Sino30122 Sino32780 Sino14449 Sino29225 Sino16086 Sino29226 Sino31714 Sino06146 Sino29224 Sino12337 Sino16087 Sino13681 Sino15128 Sino15129 Sino13749 Sino15127 Sino03078 Sino20819 Sino34052 Sino15132 Sino15131 Sino30123 Sino00053 Sino26797 Sino26796 Sino15130 Sino12336 Sino29227 Sino06145 Sino13747 Sino08841 Sino06048 Sino24922 Sino14512 Sino13489 Sino32171 Sino20003 Sino23691 Sino03881 Sino22693…
map05320	Autoimmune thyroid disease	1.02495e-48	Over	Sino30122 Sino32780 Sino14449 Sino29225 Sino16086 Sino29226 Sino31714 Sino06146 Sino29224 Sino12337 Sino16087 Sino13681 Sino15128 Sino15129 Sino13749 Sino15127 Sino03078 Sino20819 Sino34052 Sino15132 Sino15131 Sino30123 Sino00053 Sino26797 Sino26796 Sino15130 Sino12336 Sino29227 Sino06145 Sino13747 Sino08841 Sino06048 Sino24922 Sino14512 Sino13489 Sino32171 Sino20003 Sino23691 Sino03881 Sino22693…
map04612	Antigen processing and presentation	2.91328e-46	Over	Sino30122 Sino32780 Sino14449 Sino29225 Sino16086 Sino29226 Sino31714 Sino06146 Sino29224 Sino12337 Sino16087 Sino13681 Sino15128 Sino15129 Sino13749 Sino15127 Sino03078 Sino20819 Sino34052 Sino15132 Sino15131 Sino30123 Sino00053 Sino26797 Sino26796 Sino15130 Sino12336 Sino29227 Sino06145 Sino13747 Sino08841 Sino06048 Sino24922 Sino14512 Sino13489 Sino32171 Sino20003 Sino23691 Sino03881 Sino22693…
map04514	Cell adhesion molecules (CAMs)	5.3025e-43	Over	Sino30122 Sino32780 Sino14449 Sino29225 Sino16086 Sino29226 Sino31714 Sino06146 Sino29224 Sino12337 Sino16087 Sino13681 Sino15128 Sino15129 Sino13749 Sino15127 Sino03078 Sino20819 Sino34052 Sino15132 Sino15131 Sino30123 Sino00053 Sino26797 Sino26796 Sino15130 Sino12336 Sino29227 Sino06145 Sino13747 Sino08841 Sino06048 Sino24922 Sino14512 Sino13489 Sino32171 Sino20003 Sino23691 Sino03881 Sino22693…
map05322	Systemic lupus erythematosus	5.83839e-35	Over	Sino02572 Sino25938 Sino22222 Sino31404 Sino25982 Sino18482 Sino00248 Sino14512 Sino13489 Sino32171 Sino20003 Sino23691 Sino03881 Sino22693 Sino21396 Sino32172 Sino05741 Sino11938 Sino09257 Sino32170 Sino32611 Sino17474 Sino32613 Sino23983 Sino36314 Sino12480 Sino19885 Sino27274 Sino35105 Sino26794 Sino12668 Sino00008 Sino21709 Sino12482 Sino21710 Sino21705 Sino40075
map00240	Pyrimidine metabolism	2.45479e-31	Over	Sino07250 Sino17843 Sino16107 Sino02727 Sino36936 Sino10400 Sino07597 Sino40094 Sino23263 Sino18824 Sino36571 Sino06280 Sino28422 Sino22720 Sino15997 Sino17271 Sino12305 Sino18359 Sino33121 Sino25904 Sino38478 Sino02989 Sino08962 Sino10001 Sino27123 Sino14156 Sino27660 Sino04009 Sino12772 Sino08465 Sino25405 Sino01862 Sino24623
map03020	RNA polymerase	2.21639e-29	Over	Sino07250 Sino17843 Sino16107 Sino02727 Sino36936 Sino10400 Sino07597 Sino40094 Sino23263 Sino18824 Sino36571 Sino06280 Sino28422 Sino22720 Sino15997 Sino17271 Sino12305 Sino18359 Sino33121 Sino25904 Sino38478 Sino02989 Sino08962 Sino10001 Sino27123 Sino14156 Sino27660 Sino04009 Sino12772 Sino08465 Sino25405 Sino01862 Sino24623
map04650	Natural killer cell mediated cytotoxicity	7.26544e-27	Over	Sino30122 Sino32780 Sino14449 Sino29225 Sino16086 Sino29226 Sino31714 Sino06146 Sino29224 Sino12337 Sino16087 Sino13681 Sino15128 Sino15129 Sino13749 Sino15127 Sino03078 Sino20819 Sino34052 Sino15132 Sino15131 Sino30123 Sino00053 Sino26797 Sino26796 Sino15130 Sino12336 Sino29227 Sino06145 Sino13747 Sino08841 Sino06048 Sino24922 Sino28173 Sino31712 Sino26940 Sino27076 Sino12804
map00230	Purine metabolism	4.73087e-20	Over	Sino07250 Sino17843 Sino16107 Sino02727 Sino36936 Sino10400 Sino07597 Sino40094 Sino23263 Sino18824 Sino36571 Sino06280 Sino28422 Sino22720 Sino15997 Sino17271 Sino12305 Sino18359 Sino33121 Sino25904 Sino38478 Sino02989 Sino08962 Sino10001 Sino27123 Sino14156 Sino27660 Sino04009 Sino12772 Sino08465 Sino25405 Sino01862 Sino24623 Sino35459 Sino15904 Sino22685 Sino16198 Sino27838 Sino00236 Sino15255
map05150	Staphylococcus aureus infection	1.63621e-15	Over	Sino02572 Sino25938 Sino22222 Sino31404 Sino25982 Sino18482 Sino00248 Sino14512 Sino13489 Sino32171 Sino20003 Sino23691 Sino03881 Sino22693 Sino21396 Sino32172 Sino05741 Sino11938 Sino09257 Sino32170 Sino32611 Sino17474 Sino32613 Sino25006 Sino17372 Sino29618 Sino26177
map04144	Endocytosis	5.49134e-13	Over	Sino30122 Sino32780 Sino14449 Sino29225 Sino16086 Sino29226 Sino31714 Sino06146 Sino29224 Sino12337 Sino16087 Sino13681 Sino15128 Sino15129 Sino13749 Sino15127 Sino03078 Sino20819 Sino34052 Sino15132 Sino15131 Sino30123 Sino00053 Sino26797 Sino26796 Sino15130 Sino12336 Sino29227 Sino06145 Sino13747 Sino08841 Sino06048 Sino24922 Sino28173 Sino31712 Sino26940 Sino27076 Sino12804 Sino20971 Sino05062…
map00052	Galactose metabolism	1.78583e-12	Over	Sino06168 Sino19893 Sino05578 Sino08324 Sino06047 Sino27276 Sino26042 Sino15768 Sino34698 Sino02049 Sino24405 Sino16090 Sino38885 Sino34970 Sino24968 Sino09240 Sino18691 Sino25015 Sino20937
map04930	Type II diabetes mellitus	5.42781e-12	Over	Sino37310 Sino39897 Sino25972 Sino17423 Sino17374 Sino25973 Sino17375 Sino17416 Sino06997 Sino17376 Sino34659 Sino38330 Sino07901 Sino21200 Sino24405 Sino16090 Sino38885 Sino34970 Sino24968 Sino09240 Sino18691 Sino25015 Sino20937
map05310	Asthma	1.29949e-10	Over	Sino14512 Sino13489 Sino32171 Sino20003 Sino23691 Sino03881 Sino22693 Sino21396 Sino32172 Sino05741 Sino11938 Sino09257 Sino32170 Sino32611 Sino17474 Sino32613
map04973	Carbohydrate digestion and absorption	2.29393e-10	Over	Sino06168 Sino19893 Sino05578 Sino08324 Sino06047 Sino27276 Sino26042 Sino15768 Sino34698 Sino02049 Sino24405 Sino16090 Sino38885 Sino34970 Sino24968 Sino09240 Sino18691 Sino25015 Sino20937
map00524	Butirosin and neomycin biosynthesis	2.29393e-10	Over	Sino24405 Sino16090 Sino38885 Sino34970 Sino24968 Sino09240 Sino18691 Sino25015 Sino20937
map00500	Starch and sucrose metabolism	3.33719e-10	Over	Sino06168 Sino19893 Sino05578 Sino08324 Sino06047 Sino27276 Sino26042 Sino15768 Sino34698 Sino02049 Sino24405 Sino16090 Sino38885 Sino34970 Sino24968 Sino09240 Sino18691 Sino25015 Sino20937
map04962	Vasopressin-regulated water reabsorption	5.52168e-10	Over	Sino04140 Sino29074 Sino05793 Sino17193 Sino00028 Sino36568 Sino15778 Sino38978 Sino09841 Sino15887 Sino14725 Sino16429 Sino16335 Sino13007 Sino06628 Sino10806 Sino28585 Sino28420 Sino21084
map05323	Rheumatoid arthritis	1.17266e-08	Over	Sino14512 Sino13489 Sino32171 Sino20003 Sino23691 Sino03881 Sino22693 Sino21396 Sino32172 Sino05741 Sino11938 Sino09257 Sino32170 Sino32611 Sino17474 Sino32613 Sino28066 Sino27675 Sino27674 Sino09191 Sino26242 Sino02948
map04080	Neuroactive ligand-receptor interaction	4.38025e-08	Over	Sino01954 Sino27328 Sino04140 Sino29074 Sino05793 Sino17193 Sino00028 Sino36568 Sino15778 Sino38978 Sino09841 Sino15887 Sino14725 Sino16429 Sino21575 Sino29629 Sino25987 Sino04141 Sino34690 Sino22569 Sino35376 Sino00146 Sino02579 Sino34692 Sino17429 Sino38969 Sino30977 Sino29517 Sino38966 Sino22567 Sino21571 Sino22568 Sino04139 Sino05185 Sino20030 Sino30978 Sino02578 Sino38576 Sino08194 Sino10806…
map04672	Intestinal immune network for IgA production	8.4241e-08	Over	Sino14512 Sino13489 Sino32171 Sino20003 Sino23691 Sino03881 Sino22693 Sino21396 Sino32172 Sino05741 Sino11938 Sino09257 Sino32170 Sino32611 Sino17474 Sino32613
map00521	Streptomycin biosynthesis	1.52828e-07	Over	Sino24405 Sino16090 Sino38885 Sino34970 Sino24968 Sino09240 Sino18691 Sino25015 Sino20937
map05142	Chagas disease (American trypanosomiasis)	7.87572e-05	Over	Sino02572 Sino25938 Sino22222 Sino31404 Sino25982 Sino18482 Sino00248 Sino32611 Sino17474 Sino32613 Sino02380 Sino24945 Sino28066 Sino27675 Sino27674 Sino09191 Sino26242 Sino02948
map00534	Glycosaminoglycan biosynthesis - heparan sulfate	0.000100003	Over	Sino34159 Sino40069 Sino17030 Sino02779 Sino06686 Sino15871 Sino24893 Sino24895 Sino04051
map04920	Adipocytokine signaling pathway	0.000432959	Over	Sino37310 Sino39897 Sino25972 Sino17423 Sino17374 Sino25973 Sino17375 Sino17416 Sino06997 Sino17376 Sino34659 Sino38330 Sino07901 Sino21200
map05020	Prion diseases	0.000450403	Over	Sino06160 Sino15583 Sino08254 Sino21670 Sino02572 Sino25938 Sino22222 Sino31404 Sino25982 Sino18482 Sino00248
map05144	Malaria	0.000919772	Over	Sino32611 Sino17474 Sino32613 Sino28066 Sino27675 Sino27674 Sino09191 Sino26242 Sino02948 Sino00776 Sino09314
map05160	Hepatitis C	0.00104809	Over	Sino37421 Sino37419 Sino20083 Sino10378 Sino15317 Sino31148 Sino10377 Sino18327 Sino15315 Sino05704 Sino15318 Sino15316 Sino13963 Sino37420 Sino28066 Sino27675 Sino27674 Sino09191 Sino26242 Sino02948
map03320	PPAR signaling pathway	0.0013728	Over	Sino37310 Sino39897 Sino25972 Sino17423 Sino17374 Sino25973 Sino17375 Sino17416 Sino06997 Sino17376 Sino34659 Sino38330 Sino07901 Sino21200
map00051	Fructose and mannose metabolism	0.00267355	Over	Sino24405 Sino16090 Sino38885 Sino34970 Sino24968 Sino09240 Sino18691 Sino25015 Sino20937
map05140	Leishmaniasis	0.00267581	Over	Sino14512 Sino13489 Sino32171 Sino20003 Sino23691 Sino03881 Sino22693 Sino21396 Sino32172 Sino05741 Sino11938 Sino09257 Sino32170
map00520	Amino sugar and nucleotide sugar metabolism	0.0047471	Over	Sino24405 Sino16090 Sino38885 Sino34970 Sino24968 Sino09240 Sino18691 Sino25015 Sino20937
map00310	Lysine degradation	0.00483672	Over	Sino35700 Sino06090 Sino29553 Sino34740 Sino16730 Sino07279 Sino07282 Sino08759 Sino27390
map00010	Glycolysis / Gluconeogenesis	0.0107907	Over	Sino24405 Sino16090 Sino38885 Sino34970 Sino24968 Sino09240 Sino18691 Sino25015 Sino20937
map05145	Toxoplasmosis	0.0326056	Over	Sino14512 Sino13489 Sino32171 Sino20003 Sino23691 Sino03881 Sino22693 Sino21396 Sino32172 Sino05741 Sino11938 Sino09257 Sino32170 Sino02380 Sino24945
map04610	Complement and coagulation cascades	0.0437828	Over	Sino02572 Sino25938 Sino22222 Sino31404 Sino25982 Sino18482 Sino00248 Sino25006 Sino17372 Sino29618 Sino26177
KEGG pathway enrichments of contraction gene families in Sr
MapID	MapTitle	Adjusted P-value	EnrichDirect	GeneIDs
map04621	NOD-like receptor signaling pathway	4.60363e-98	Over	Sino19454 Sino12877 Sino06605 Sino26107 Sino23916 Sino03553 Sino24263 Sino19797 Sino12681 Sino26932 Sino37475 Sino33065 Sino32658 Sino09787 Sino07506 Sino13705 Sino23064 Sino25444 Sino21125 Sino24979 Sino19460 Sino04726 Sino22221 Sino09655 Sino37538 Sino19458 Sino31749 Sino07461 Sino21447 Sino21821 Sino32424 Sino22338 Sino12145 Sino36270 Sino34776 Sino03238 Sino25055 Sino14635 Sino12400 Sino15767…
map04080	Neuroactive ligand-receptor interaction	3.36234e-08	Over	Sino18956 Sino18957 Sino05249 Sino32140 Sino05856 Sino00807 Sino24138 Sino25913 Sino05857 Sino17126 Sino39613 Sino05854 Sino20702 Sino20698 Sino05858 Sino30296 Sino05853 Sino20703 Sino28649 Sino25912 Sino20699 Sino05855 Sino00809 Sino20700 Sino39614 Sino32141
map00591	Linoleic acid metabolism	3.45526e-06	Over	Sino21846 Sino16870 Sino21844 Sino09501 Sino14611 Sino19134 Sino09500 Sino00784
map00590	Arachidonic acid metabolism	0.000141121	Over	Sino21846 Sino16870 Sino21844 Sino09501 Sino14611 Sino19134 Sino09500 Sino00784
map05332	Graft-versus-host disease	0.000383503	Over	Sino14293 Sino14292 Sino09470 Sino04302 Sino18955 Sino05250 Sino25247
map00603	Glycosphingolipid biosynthesis - globo series	0.00146149	Over	Sino04127 Sino39589 Sino39590 Sino02787
map04940	Type I diabetes mellitus	0.00146149	Over	Sino14293 Sino14292 Sino09470 Sino04302 Sino18955 Sino05250 Sino25247
map00680	Methane metabolism	0.00223866	Over	Sino27038 Sino12630 Sino34939 Sino31372 Sino18419
map05330	Allograft rejection	0.00272616	Over	Sino14293 Sino14292 Sino09470 Sino04302 Sino18955 Sino05250 Sino25247
map05320	Autoimmune thyroid disease	0.00338846	Over	Sino14293 Sino14292 Sino09470 Sino04302 Sino18955 Sino05250 Sino25247
map00982	Drug metabolism - cytochrome P450	0.00517185	Over	Sino27038 Sino12630 Sino34939 Sino31372 Sino18419
map00601	Glycosphingolipid biosynthesis - lacto and neolacto series	0.00517185	Over	Sino04127 Sino39589 Sino39590 Sino02787
map04614	Renin-angiotensin system	0.0179324	Over	Sino18956 Sino18957 Sino05249

## Sheet: Sa.expansion & contraction.go
Go enrichment analysis of expansion gene families in Sa
GO_ID	GO_Term	GO_Class	Adjusted P-value	EnrichDirect	GOlevel	GeneID
GO:0006259	DNA metabolic process	BP	0	Over	5	Sana24905,Sana29878,Sana07859,Sana01618,Sana12807,Sana36119,Sana17235,Sana06827,Sana08594,Sana33610,Sana08752,Sana21598,Sana30279,Sana25165,Sana39320,Sana40199,Sana14399,Sana32799,Sana15754,Sana06194,Sana22192,Sana30690,Sana37854,Sana05347,Sana06543,Sana09094,Sana25196,Sana14839,Sana35283,Sana25746,Sana15264,Sana36120,Sana12060,Sana30707,Sana00812,Sana35848,Sana26215,Sana22433,Sana07039,Sana22108…
GO:0003723	RNA binding	MF	7.22164e-120	Over	4	Sana08656,Sana04904,Sana08482,Sana04433,Sana22308,Sana29844,Sana40299,Sana36625,Sana22526,Sana22009,Sana33907,Sana16871,Sana33493,Sana23827,Sana32359,Sana31103,Sana07196,Sana39355,Sana09534,Sana12577,Sana01122,Sana17796,Sana36159,Sana10777,Sana23866,Sana20372,Sana04181,Sana23774,Sana31140,Sana04903,Sana19374,Sana09589,Sana12537,Sana05202,Sana04317,Sana26239,Sana34340,Sana18246,Sana29102,Sana37666…
GO:0003964	RNA-directed DNA polymerase activity	MF	1.57043e-114	Over	7	Sana08656,Sana04904,Sana08482,Sana04433,Sana22308,Sana29844,Sana40299,Sana36625,Sana22526,Sana22009,Sana33907,Sana16871,Sana33493,Sana23827,Sana32359,Sana31103,Sana07196,Sana39355,Sana09534,Sana12577,Sana01122,Sana17796,Sana36159,Sana10777,Sana23866,Sana20372,Sana04181,Sana23774,Sana31140,Sana04903,Sana19374,Sana09589,Sana12537,Sana05202,Sana04317,Sana26239,Sana34340,Sana18246,Sana29102,Sana37666…
GO:0006278	RNA-dependent DNA replication	BP	1.57043e-114	Over	7	Sana08656,Sana04904,Sana08482,Sana04433,Sana22308,Sana29844,Sana40299,Sana36625,Sana22526,Sana22009,Sana33907,Sana16871,Sana33493,Sana23827,Sana32359,Sana31103,Sana07196,Sana39355,Sana09534,Sana12577,Sana01122,Sana17796,Sana36159,Sana10777,Sana23866,Sana20372,Sana04181,Sana23774,Sana31140,Sana04903,Sana19374,Sana09589,Sana12537,Sana05202,Sana04317,Sana26239,Sana34340,Sana18246,Sana29102,Sana37666…
GO:0015074	DNA integration	BP	1.12271e-99	Over	6	Sana24905,Sana29878,Sana07859,Sana01618,Sana12807,Sana36119,Sana17235,Sana06827,Sana08594,Sana33610,Sana08752,Sana21598,Sana30279,Sana25165,Sana39320,Sana40199,Sana14399,Sana32799,Sana15754,Sana06194,Sana22192,Sana30690,Sana37854,Sana05347,Sana06543,Sana09094,Sana25196,Sana14839,Sana35283,Sana25746,Sana15264,Sana36120,Sana12060,Sana30707,Sana00812,Sana35848,Sana26215,Sana22433,Sana07039,Sana22108…
GO:0004803	transposase activity	MF	3.67789e-75	Over	3	Sana24905,Sana29878,Sana07859,Sana01618,Sana12807,Sana36119,Sana17235,Sana06827,Sana08594,Sana33610,Sana08752,Sana21598,Sana30279,Sana25165,Sana39320,Sana40199,Sana14399,Sana32799,Sana15754,Sana06194,Sana22192,Sana30690,Sana37854,Sana05347,Sana06543,Sana09094,Sana25196,Sana14839,Sana35283,Sana25746,Sana15264,Sana36120,Sana12060,Sana30707,Sana00812,Sana35848,Sana26215,Sana22433,Sana07039,Sana22108…
GO:0006313	transposition, DNA-mediated	BP	3.67789e-75	Over	4	Sana24905,Sana29878,Sana07859,Sana01618,Sana12807,Sana36119,Sana17235,Sana06827,Sana08594,Sana33610,Sana08752,Sana21598,Sana30279,Sana25165,Sana39320,Sana40199,Sana14399,Sana32799,Sana15754,Sana06194,Sana22192,Sana30690,Sana37854,Sana05347,Sana06543,Sana09094,Sana25196,Sana14839,Sana35283,Sana25746,Sana15264,Sana36120,Sana12060,Sana30707,Sana00812,Sana35848,Sana26215,Sana22433,Sana07039,Sana22108…
GO:0003676	nucleic acid binding	MF	2.2358e-71	Over	3	Sana24905,Sana29878,Sana07859,Sana01618,Sana12807,Sana36119,Sana17235,Sana06827,Sana08594,Sana33610,Sana08752,Sana21598,Sana30279,Sana25165,Sana39320,Sana40199,Sana14399,Sana32799,Sana15754,Sana06194,Sana22192,Sana30690,Sana37854,Sana05347,Sana06543,Sana09094,Sana25196,Sana14839,Sana35283,Sana25746,Sana15264,Sana36120,Sana12060,Sana30707,Sana00812,Sana35848,Sana26215,Sana22433,Sana07039,Sana22108…
GO:0004984	olfactory receptor activity	MF	2.3454e-61	Over	5	Sana21573,Sana25121,Sana21572,Sana03843,Sana39041,Sana25126,Sana21570,Sana39036,Sana20506,Sana25123,Sana25117,Sana16675,Sana39040,Sana03846,Sana11997,Sana03647,Sana16673,Sana03850,Sana20507,Sana03844,Sana11996,Sana39035,Sana16676,Sana11306,Sana11998,Sana39037,Sana21571,Sana25127,Sana21566,Sana21568,Sana25124,Sana21567,Sana25122,Sana39042,Sana16674,Sana03847,Sana11999,Sana39032,Sana34580,Sana25119…
GO:0090304	nucleic acid metabolic process	BP	7.32048e-49	Over	5	Sana24905,Sana29878,Sana07859,Sana01618,Sana12807,Sana36119,Sana17235,Sana06827,Sana08594,Sana33610,Sana08752,Sana21598,Sana30279,Sana25165,Sana39320,Sana40199,Sana14399,Sana32799,Sana15754,Sana06194,Sana22192,Sana30690,Sana37854,Sana05347,Sana06543,Sana09094,Sana25196,Sana14839,Sana35283,Sana25746,Sana15264,Sana36120,Sana12060,Sana30707,Sana00812,Sana35848,Sana26215,Sana22433,Sana07039,Sana22108…
GO:0004982	N-formyl peptide receptor activity	MF	1.33e-39	Over	6	Sana25360,Sana24715,Sana38933,Sana19384,Sana25361,Sana35651,Sana19388,Sana06885,Sana06884,Sana29675,Sana35652,Sana11927,Sana25359,Sana11924,Sana19387,Sana34172,Sana11925,Sana11926,Sana11928,Sana06887,Sana29674,Sana06886,Sana32162,Sana19385,Sana29676,Sana19386
GO:0034641	cellular nitrogen compound metabolic process	BP	8.59455e-36	Over	4	Sana24905,Sana29878,Sana07859,Sana01618,Sana12807,Sana36119,Sana17235,Sana06827,Sana08594,Sana33610,Sana08752,Sana21598,Sana30279,Sana25165,Sana39320,Sana40199,Sana14399,Sana32799,Sana15754,Sana06194,Sana22192,Sana30690,Sana37854,Sana05347,Sana06543,Sana09094,Sana25196,Sana14839,Sana35283,Sana25746,Sana15264,Sana36120,Sana12060,Sana30707,Sana00812,Sana35848,Sana26215,Sana22433,Sana07039,Sana22108…
GO:0006139	nucleobase-containing compound metabolic process	BP	2.49229e-35	Over	4	Sana24905,Sana29878,Sana07859,Sana01618,Sana12807,Sana36119,Sana17235,Sana06827,Sana08594,Sana33610,Sana08752,Sana21598,Sana30279,Sana25165,Sana39320,Sana40199,Sana14399,Sana32799,Sana15754,Sana06194,Sana22192,Sana30690,Sana37854,Sana05347,Sana06543,Sana09094,Sana25196,Sana14839,Sana35283,Sana25746,Sana15264,Sana36120,Sana12060,Sana30707,Sana00812,Sana35848,Sana26215,Sana22433,Sana07039,Sana22108…
GO:0004888	transmembrane signaling receptor activity	MF	1.32944e-31	Over	4	Sana25360,Sana24715,Sana38933,Sana19384,Sana25361,Sana35651,Sana19388,Sana06885,Sana06884,Sana29675,Sana35652,Sana11927,Sana25359,Sana11924,Sana19387,Sana34172,Sana11925,Sana11926,Sana11928,Sana06887,Sana29674,Sana06886,Sana32162,Sana19385,Sana29676,Sana19386,Sana21573,Sana25121,Sana21572,Sana03843,Sana39041,Sana25126,Sana21570,Sana39036,Sana20506,Sana25123,Sana25117,Sana16675,Sana39040,Sana03846…
GO:0007186	G-protein coupled receptor signaling pathway	BP	7.36548e-23	Over	5	Sana25360,Sana24715,Sana38933,Sana19384,Sana25361,Sana35651,Sana19388,Sana06885,Sana06884,Sana29675,Sana35652,Sana11927,Sana25359,Sana11924,Sana19387,Sana34172,Sana11925,Sana11926,Sana11928,Sana06887,Sana29674,Sana06886,Sana32162,Sana19385,Sana29676,Sana19386,Sana21573,Sana25121,Sana21572,Sana03843,Sana39041,Sana25126,Sana21570,Sana39036,Sana20506,Sana25123,Sana25117,Sana16675,Sana39040,Sana03846…
GO:0016772	transferase activity, transferring phosphorus-containing groups	MF	8.18836e-20	Over	4	Sana08656,Sana04904,Sana08482,Sana04433,Sana22308,Sana29844,Sana40299,Sana36625,Sana22526,Sana22009,Sana33907,Sana16871,Sana33493,Sana23827,Sana32359,Sana31103,Sana07196,Sana39355,Sana09534,Sana12577,Sana01122,Sana17796,Sana36159,Sana10777,Sana23866,Sana20372,Sana04181,Sana23774,Sana31140,Sana04903,Sana19374,Sana09589,Sana12537,Sana05202,Sana04317,Sana26239,Sana34340,Sana18246,Sana29102,Sana37666…
GO:0045095	keratin filament	CC	5.39399e-18	Over	5	Sana13489,Sana39735,Sana25271,Sana13488,Sana25270,Sana03960,Sana37718,Sana16397,Sana39734,Sana01968,Sana37719
GO:0034645	cellular macromolecule biosynthetic process	BP	4.94318e-13	Over	5	Sana08656,Sana04904,Sana08482,Sana04433,Sana22308,Sana29844,Sana40299,Sana36625,Sana22526,Sana22009,Sana33907,Sana16871,Sana33493,Sana23827,Sana32359,Sana31103,Sana07196,Sana39355,Sana09534,Sana12577,Sana01122,Sana17796,Sana36159,Sana10777,Sana23866,Sana20372,Sana04181,Sana23774,Sana31140,Sana14434,Sana13049,Sana35177,Sana02293,Sana32026,Sana39907,Sana04903,Sana19374,Sana09589,Sana12537,Sana05202…
GO:0046983	protein dimerization activity	MF	2.19631e-12	Over	4	Sana15627,Sana14359,Sana08771,Sana16057,Sana07055,Sana04412,Sana28318,Sana15233,Sana10219,Sana04363,Sana15689,Sana11794,Sana15727,Sana19876,Sana34479,Sana22987,Sana11079,Sana38013,Sana29092,Sana33100,Sana36954,Sana20903,Sana30472,Sana08775,Sana00438
GO:0004500	dopamine beta-monooxygenase activity	MF	2.58895e-12	Over	6	Sana31326,Sana22862,Sana22861,Sana13275,Sana22863,Sana01093,Sana01094,Sana14747
GO:0006584	catecholamine metabolic process	BP	2.58895e-12	Over	7	Sana31326,Sana22862,Sana22861,Sana13275,Sana22863,Sana01093,Sana01094,Sana14747
GO:0044430	cytoskeletal part	CC	4.43764e-10	Over	4	Sana13489,Sana39735,Sana25271,Sana13488,Sana25270,Sana03960,Sana37718,Sana16397,Sana39734,Sana01968,Sana37719,Sana36180,Sana01279,Sana25842,Sana11200,Sana01637,Sana21055,Sana07749,Sana30327,Sana17813,Sana11976,Sana17553,Sana30243,Sana19664
GO:0003677	DNA binding	MF	5.46246e-10	Over	4	Sana24905,Sana29878,Sana07859,Sana01618,Sana12807,Sana36119,Sana17235,Sana06827,Sana08594,Sana33610,Sana08752,Sana21598,Sana30279,Sana25165,Sana39320,Sana40199,Sana14399,Sana32799,Sana15754,Sana06194,Sana22192,Sana30690,Sana37854,Sana05347,Sana06543,Sana09094,Sana25196,Sana14839,Sana35283,Sana25746,Sana15264,Sana36120,Sana12060,Sana30707,Sana00812,Sana35848,Sana26215,Sana22433,Sana07039,Sana22108…
GO:0016021	integral to membrane	CC	3.54441e-08	Over	4	Sana12754,Sana25360,Sana24715,Sana38933,Sana19384,Sana25361,Sana35651,Sana19388,Sana06885,Sana06884,Sana29675,Sana35652,Sana11927,Sana25359,Sana11924,Sana19387,Sana34172,Sana11925,Sana11926,Sana11928,Sana06887,Sana29674,Sana06886,Sana32162,Sana19385,Sana29676,Sana19386,Sana16278,Sana06025,Sana25626,Sana05735,Sana36850,Sana27339,Sana16276,Sana36848,Sana36229,Sana25759,Sana25758,Sana36228,Sana21573…
GO:0044260	cellular macromolecule metabolic process	BP	7.55634e-08	Over	4	Sana24905,Sana29878,Sana07859,Sana01618,Sana12807,Sana36119,Sana17235,Sana06827,Sana08594,Sana33610,Sana08752,Sana21598,Sana30279,Sana25165,Sana39320,Sana40199,Sana14399,Sana32799,Sana15754,Sana06194,Sana22192,Sana30690,Sana37854,Sana05347,Sana06543,Sana09094,Sana25196,Sana14839,Sana35283,Sana25746,Sana15264,Sana36120,Sana12060,Sana30707,Sana00812,Sana35848,Sana26215,Sana22433,Sana07039,Sana22108…
GO:0016740	transferase activity	MF	8.76682e-08	Over	3	Sana08656,Sana04904,Sana08482,Sana04433,Sana22308,Sana29844,Sana40299,Sana36625,Sana22526,Sana22009,Sana33907,Sana16871,Sana33493,Sana23827,Sana32359,Sana31103,Sana07196,Sana39355,Sana09534,Sana12577,Sana01122,Sana32330,Sana17796,Sana36159,Sana10777,Sana23866,Sana20372,Sana04181,Sana23774,Sana00913,Sana31140,Sana04903,Sana19374,Sana09589,Sana12537,Sana05202,Sana04317,Sana26239,Sana34340,Sana18246…
GO:0016706	oxidoreductase activity, acting on paired donors, with incorporation or reduction of molecular oxygen, 2-oxoglutarate as one donor, and incorporation of one atom each of oxygen into both donors	MF	1.52883e-07	Over	5	Sana29844,Sana22526,Sana33493,Sana23827,Sana39355,Sana01122,Sana32330,Sana10777,Sana20372,Sana04181,Sana00913
GO:0016705	oxidoreductase activity, acting on paired donors, with incorporation or reduction of molecular oxygen	MF	2.74703e-07	Over	4	Sana29844,Sana22526,Sana33493,Sana23827,Sana39355,Sana01122,Sana32330,Sana10777,Sana20372,Sana04181,Sana00913,Sana31326,Sana22862,Sana22861,Sana13275,Sana22863,Sana01093,Sana01094,Sana14747
GO:0016459	myosin complex	CC	5.25588e-07	Over	4	Sana36180,Sana01279,Sana25842,Sana11200,Sana01637,Sana21055,Sana07749,Sana30327,Sana17813,Sana11976,Sana17553,Sana30243,Sana19664
GO:0005507	copper ion binding	MF	7.55212e-06	Over	7	Sana31326,Sana22862,Sana22861,Sana13275,Sana22863,Sana01093,Sana01094,Sana14747
GO:0044425	membrane part	CC	1.46578e-05	Over	2	Sana37222,Sana02456,Sana14812,Sana26482,Sana12754,Sana25360,Sana24715,Sana38933,Sana19384,Sana25361,Sana35651,Sana19388,Sana06885,Sana06884,Sana29675,Sana35652,Sana11927,Sana25359,Sana11924,Sana19387,Sana34172,Sana11925,Sana11926,Sana11928,Sana06887,Sana29674,Sana06886,Sana32162,Sana19385,Sana29676,Sana19386,Sana16278,Sana06025,Sana25626,Sana05735,Sana36850,Sana27339,Sana16276,Sana36848,Sana36229…
GO:0008076	voltage-gated potassium channel complex	CC	2.45973e-05	Over	4	Sana16278,Sana06025,Sana25626,Sana05735,Sana36850,Sana27339,Sana16276,Sana36848,Sana36229,Sana25759,Sana25758,Sana36228
GO:0043170	macromolecule metabolic process	BP	4.18387e-05	Over	3	Sana24905,Sana29878,Sana07859,Sana01618,Sana12807,Sana36119,Sana17235,Sana06827,Sana08594,Sana33610,Sana08752,Sana21598,Sana30279,Sana25165,Sana39320,Sana40199,Sana14399,Sana32799,Sana15754,Sana06194,Sana22192,Sana30690,Sana37854,Sana05347,Sana06543,Sana09094,Sana25196,Sana14839,Sana35283,Sana25746,Sana15264,Sana36120,Sana12060,Sana30707,Sana00812,Sana35848,Sana26215,Sana22433,Sana07039,Sana22108…
GO:0004190	aspartic-type endopeptidase activity	MF	9.20282e-05	Over	7	Sana18246,Sana04514,Sana18806,Sana11317,Sana30070,Sana34363
GO:0008121	ubiquinol-cytochrome-c reductase activity	MF	0.000126489	Over	6	Sana08233,Sana24466,Sana34083,Sana15008
GO:0008375	acetylglucosaminyltransferase activity	MF	0.000165367	Over	6	Sana23143,Sana09594,Sana09593,Sana23141,Sana23140,Sana23142
GO:0044237	cellular metabolic process	BP	0.000269831	Over	3	Sana24905,Sana29878,Sana07859,Sana01618,Sana12807,Sana36119,Sana17235,Sana06827,Sana08594,Sana33610,Sana08752,Sana21598,Sana30279,Sana25165,Sana39320,Sana40199,Sana14399,Sana32799,Sana15754,Sana06194,Sana22192,Sana30690,Sana37854,Sana05347,Sana06543,Sana09094,Sana25196,Sana14839,Sana35283,Sana25746,Sana15264,Sana36120,Sana12060,Sana30707,Sana00812,Sana35848,Sana26215,Sana22433,Sana07039,Sana22108…
GO:0005319	lipid transporter activity	MF	0.00102448	Over	4	Sana37679,Sana24303,Sana24304,Sana37680,Sana12779
GO:0003774	motor activity	MF	0.00140976	Over	8	Sana36180,Sana01279,Sana25842,Sana11200,Sana01637,Sana21055,Sana07749,Sana30327,Sana17813,Sana11976,Sana17553,Sana30243,Sana19664
GO:0005887	integral to plasma membrane	CC	0.00183697	Over	5	Sana12754,Sana16278,Sana06025,Sana25626,Sana05735,Sana36850,Sana27339,Sana16276,Sana36848,Sana36229,Sana25759,Sana25758,Sana36228
GO:0005249	voltage-gated potassium channel activity	MF	0.00264674	Over	9	Sana16278,Sana06025,Sana25626,Sana05735,Sana36850,Sana27339,Sana16276,Sana36848,Sana36229,Sana25759,Sana25758,Sana36228
GO:0042612	MHC class I protein complex	CC	0.00290781	Over	5	Sana37222,Sana02456,Sana14812,Sana26482
GO:0005488	binding	MF	0.00551168	Over	2	Sana36726,Sana36962,Sana24905,Sana29878,Sana07859,Sana01618,Sana12807,Sana36119,Sana17235,Sana06827,Sana08594,Sana33610,Sana08752,Sana21598,Sana30279,Sana25165,Sana39320,Sana40199,Sana14399,Sana32799,Sana15754,Sana06194,Sana22192,Sana30690,Sana37854,Sana05347,Sana06543,Sana09094,Sana25196,Sana14839,Sana35283,Sana25746,Sana15264,Sana36120,Sana12060,Sana30707,Sana00812,Sana35848,Sana26215,Sana22433…
GO:0008168	methyltransferase activity	MF	0.00603516	Over	5	Sana29844,Sana22526,Sana33493,Sana23827,Sana39355,Sana01122,Sana32330,Sana10777,Sana20372,Sana04181,Sana00913
GO:0043234	protein complex	CC	0.0068388	Over	3	Sana13489,Sana39735,Sana25271,Sana13488,Sana25270,Sana03960,Sana37718,Sana16397,Sana39734,Sana01968,Sana37719,Sana37222,Sana02456,Sana14812,Sana26482,Sana12754,Sana36180,Sana01279,Sana25842,Sana11200,Sana01637,Sana21055,Sana07749,Sana30327,Sana17813,Sana11976,Sana17553,Sana30243,Sana19664,Sana16278,Sana06025,Sana25626,Sana05735,Sana36850,Sana27339,Sana16276,Sana36848,Sana36229,Sana25759,Sana25758…
GO:0006869	lipid transport	BP	0.0106751	Over	5	Sana37679,Sana24303,Sana24304,Sana37680,Sana12779
GO:0009987	cellular process	BP	0.0114261	Over	2	Sana24905,Sana29878,Sana07859,Sana01618,Sana12807,Sana36119,Sana17235,Sana06827,Sana08594,Sana33610,Sana08752,Sana21598,Sana30279,Sana25165,Sana39320,Sana40199,Sana14399,Sana32799,Sana15754,Sana06194,Sana22192,Sana30690,Sana37854,Sana05347,Sana06543,Sana09094,Sana25196,Sana14839,Sana35283,Sana25746,Sana15264,Sana36120,Sana12060,Sana30707,Sana00812,Sana35848,Sana26215,Sana22433,Sana07039,Sana22108…
GO:0019882	antigen processing and presentation	BP	0.0178383	Over	3	Sana37222,Sana02456,Sana14812,Sana26482
GO:0007165	signal transduction	BP	0.0208297	Over	3	Sana25360,Sana24715,Sana38933,Sana19384,Sana25361,Sana35651,Sana19388,Sana06885,Sana06884,Sana29675,Sana35652,Sana11927,Sana25359,Sana11924,Sana19387,Sana34172,Sana11925,Sana11926,Sana11928,Sana06887,Sana29674,Sana06886,Sana32162,Sana19385,Sana29676,Sana19386,Sana33113,Sana17126,Sana26339,Sana18483,Sana26113,Sana38085,Sana24330,Sana30732,Sana28350,Sana18484,Sana28646,Sana01318,Sana29008,Sana21573…
GO:0006813	potassium ion transport	BP	0.0267445	Over	7	Sana16278,Sana06025,Sana25626,Sana05735,Sana36850,Sana27339,Sana16276,Sana36848,Sana36229,Sana25759,Sana25758,Sana36228
GO:0042981	regulation of apoptotic process	BP	0.0296687	Over	6	Sana22592,Sana22591,Sana22593,Sana10676,Sana22590,Sana10677
GO:0043232	intracellular non-membrane-bounded organelle	CC	0.030116	Over	4	Sana13489,Sana39735,Sana25271,Sana13488,Sana25270,Sana03960,Sana37718,Sana16397,Sana39734,Sana01968,Sana37719,Sana36180,Sana01279,Sana25842,Sana11200,Sana01637,Sana21055,Sana07749,Sana30327,Sana17813,Sana11976,Sana17553,Sana30243,Sana19664,Sana20809,Sana20805
GO:0003824	catalytic activity	MF	0.0317097	Over	2	Sana24905,Sana29878,Sana07859,Sana01618,Sana12807,Sana36119,Sana17235,Sana06827,Sana08594,Sana33610,Sana08752,Sana21598,Sana30279,Sana25165,Sana39320,Sana40199,Sana14399,Sana32799,Sana15754,Sana06194,Sana22192,Sana30690,Sana37854,Sana05347,Sana06543,Sana09094,Sana25196,Sana14839,Sana35283,Sana25746,Sana15264,Sana36120,Sana12060,Sana30707,Sana00812,Sana35848,Sana26215,Sana22433,Sana07039,Sana22108…
Go enrichment analysis of contraction gene families in Sa
GO_ID	GO_Term	GO_Class	Adjusted P-value	EnrichDirect	GOlevel	GeneID
GO:0005525	GTP binding	MF	8.12032e-85	Over	8	Sana23896,Sana39923,Sana14672,Sana24140,Sana21124,Sana19453,Sana01029,Sana39924,Sana36894,Sana03173,Sana38594,Sana15349,Sana14674,Sana14676,Sana30333,Sana30334,Sana12319,Sana39921,Sana14673,Sana03921,Sana07669,Sana09157,Sana17635,Sana15394,Sana14558,Sana04157,Sana15393,Sana24873,Sana32379,Sana33806,Sana29517,Sana07668,Sana27367,Sana19115,Sana04767,Sana07670,Sana23659,Sana17633,Sana26820,Sana05127…
GO:0000786	nucleosome	CC	1.5162e-33	Over	4	Sana27733,Sana07881,Sana11594,Sana31882,Sana11709,Sana21734,Sana22311,Sana16401,Sana04200,Sana30807,Sana08411,Sana15193,Sana21736,Sana15192,Sana11707,Sana20808,Sana11721,Sana10775,Sana32792,Sana13477,Sana13367,Sana14092,Sana17643,Sana13634,Sana30808,Sana12221,Sana15194,Sana20332,Sana16743,Sana11708,Sana20806,Sana10774,Sana12308,Sana10776
GO:0006334	nucleosome assembly	BP	1.06665e-31	Over	7	Sana27733,Sana07881,Sana11594,Sana31882,Sana11709,Sana21734,Sana22311,Sana16401,Sana04200,Sana30807,Sana08411,Sana15193,Sana21736,Sana15192,Sana11707,Sana20808,Sana11721,Sana10775,Sana32792,Sana13477,Sana13367,Sana14092,Sana17643,Sana13634,Sana30808,Sana12221,Sana15194,Sana20332,Sana16743,Sana11708,Sana20806,Sana10774,Sana12308,Sana10776
GO:0071844	cellular component assembly at cellular level	BP	5.49565e-26	Over	5	Sana27733,Sana07881,Sana11594,Sana31882,Sana11709,Sana21734,Sana22311,Sana16401,Sana04200,Sana30807,Sana08411,Sana15193,Sana21736,Sana15192,Sana11707,Sana20808,Sana11721,Sana10775,Sana32792,Sana13477,Sana13367,Sana14092,Sana17643,Sana13634,Sana30808,Sana12221,Sana15194,Sana20332,Sana16743,Sana11708,Sana20806,Sana10774,Sana12308,Sana10776,Sana33344,Sana40282,Sana33338,Sana01525,Sana13578,Sana40283
GO:0005488	binding	MF	1.26439e-22	Over	2	Sana32573,Sana20777,Sana32572,Sana32571,Sana04313,Sana09164,Sana29579,Sana01589,Sana22492,Sana08157,Sana09746,Sana32509,Sana34714,Sana21685,Sana32588,Sana21686,Sana34877,Sana20187,Sana32561,Sana01689,Sana17294,Sana20781,Sana31925,Sana14701,Sana08657,Sana11968,Sana01871,Sana12869,Sana05896,Sana13352,Sana19240,Sana01516,Sana27354,Sana23953,Sana17386,Sana35526,Sana28073,Sana17162,Sana36777,Sana34427…
GO:0008270	zinc ion binding	MF	4.01497e-19	Over	7	Sana17162,Sana36777,Sana34427,Sana23748,Sana39120,Sana05487,Sana31953,Sana18385,Sana18351,Sana07796,Sana07923,Sana18386,Sana36761,Sana19915,Sana06369,Sana12868,Sana24517,Sana23640,Sana07128,Sana15163,Sana12725,Sana11967,Sana02921,Sana06281,Sana13322,Sana36793,Sana19880,Sana15901,Sana28312,Sana17638,Sana10220,Sana16869,Sana06688,Sana14065,Sana33716,Sana27085,Sana09501,Sana15350,Sana19916,Sana30321…
GO:0008134	transcription factor binding	MF	1.95047e-18	Over	4	Sana23896,Sana39923,Sana14672,Sana24140,Sana21124,Sana19453,Sana39924,Sana36894,Sana03173,Sana38594,Sana14674,Sana14676,Sana30333,Sana30334,Sana12319,Sana39921,Sana14673
GO:0030704	vitelline membrane formation	BP	2.41724e-10	Over	6	Sana33344,Sana40282,Sana33338,Sana01525,Sana13578,Sana40283
GO:0005529	sugar binding	MF	6.27373e-10	Over	4	Sana38126,Sana37204,Sana30236,Sana22805,Sana39459,Sana09656,Sana08623,Sana05323,Sana29590,Sana21552,Sana03832,Sana22475,Sana31189,Sana31169,Sana22456
GO:0042157	lipoprotein metabolic process	BP	5.69307e-09	Over	5	Sana27345,Sana33702,Sana38593,Sana11208,Sana06902,Sana06903,Sana32186,Sana24693,Sana29690,Sana24694,Sana29689,Sana32187
GO:0046872	metal ion binding	MF	6.65273e-09	Over	5	Sana17162,Sana36777,Sana34427,Sana23748,Sana39120,Sana05487,Sana31953,Sana18385,Sana18351,Sana07796,Sana07923,Sana18386,Sana36761,Sana19915,Sana06369,Sana12868,Sana24517,Sana23640,Sana07128,Sana15163,Sana12725,Sana11967,Sana02921,Sana06281,Sana13322,Sana36793,Sana19880,Sana15901,Sana28312,Sana17638,Sana10220,Sana16869,Sana06688,Sana14065,Sana33716,Sana27085,Sana09501,Sana15350,Sana19916,Sana30321…
GO:0006869	lipid transport	BP	9.14752e-09	Over	5	Sana27345,Sana33702,Sana38593,Sana11208,Sana06902,Sana06903,Sana32186,Sana24693,Sana29690,Sana24694,Sana29689,Sana32187
GO:0042613	MHC class II protein complex	CC	1.11812e-08	Over	5	Sana01017,Sana23766,Sana37796,Sana37867,Sana01020,Sana17794,Sana37795
GO:0007049	cell cycle	BP	2.37905e-08	Over	3	Sana23896,Sana39923,Sana14672,Sana24140,Sana21124,Sana19453,Sana01029,Sana39924,Sana36894,Sana03173,Sana38594,Sana15349,Sana14674,Sana14676,Sana30333,Sana30334,Sana12319,Sana39921,Sana14673
GO:0006352	transcription initiation, DNA-dependent	BP	3.56522e-08	Over	6	Sana27733,Sana11594,Sana31882,Sana11709,Sana21734,Sana22311,Sana16401,Sana04200,Sana30807,Sana08411,Sana15193
GO:0004522	pancreatic ribonuclease activity	MF	4.68669e-07	Over	9	Sana13226,Sana07564,Sana13227,Sana13445
GO:0035639	purine ribonucleoside triphosphate binding	MF	1.03531e-06	Over	7	Sana27345,Sana33702,Sana38593,Sana11208,Sana04936,Sana23896,Sana39923,Sana14672,Sana24140,Sana21124,Sana19453,Sana01029,Sana39924,Sana36894,Sana03173,Sana38594,Sana15349,Sana14674,Sana14676,Sana30333,Sana30334,Sana12319,Sana39921,Sana14673,Sana03921,Sana07669,Sana09157,Sana17635,Sana15394,Sana14558,Sana04157,Sana15393,Sana24873,Sana32379,Sana33806,Sana29517,Sana07668,Sana27367,Sana19115,Sana04767…
GO:0005622	intracellular	CC	1.90886e-05	Over	3	Sana17162,Sana34427,Sana23748,Sana39120,Sana05487,Sana31953,Sana18385,Sana18351,Sana07796,Sana07923,Sana18386,Sana36761,Sana19915,Sana12868,Sana24517,Sana23640,Sana07128,Sana15163,Sana12725,Sana11967,Sana02921,Sana06281,Sana13322,Sana36793,Sana19880,Sana15901,Sana28312,Sana17638,Sana10220,Sana16869,Sana06688,Sana14065,Sana33716,Sana27085,Sana09501,Sana15350,Sana19916,Sana32729,Sana30683,Sana14535…
GO:0007601	visual perception	BP	5.36547e-05	Over	7	Sana25924,Sana15362,Sana06358,Sana02678,Sana05604,Sana35738,Sana01075,Sana10898,Sana25650
GO:0019882	antigen processing and presentation	BP	7.09791e-05	Over	3	Sana01017,Sana23766,Sana37796,Sana37867,Sana01020,Sana17794,Sana37795
GO:0044464	cell part	CC	0.000316046	Over	2	Sana17162,Sana34427,Sana23748,Sana39120,Sana05487,Sana31953,Sana18385,Sana18351,Sana07796,Sana07923,Sana18386,Sana36761,Sana19915,Sana12868,Sana24517,Sana23640,Sana07128,Sana15163,Sana12725,Sana11967,Sana02921,Sana06281,Sana13322,Sana36793,Sana19880,Sana15901,Sana28312,Sana17638,Sana10220,Sana16869,Sana06688,Sana14065,Sana33716,Sana27085,Sana09501,Sana15350,Sana19916,Sana32729,Sana30683,Sana14535…
GO:0005044	scavenger receptor activity	MF	0.000495211	Over	4	Sana36031,Sana04142,Sana33954,Sana05863,Sana06463,Sana01572,Sana26763,Sana19101
GO:0005515	protein binding	MF	0.00335958	Over	3	Sana32573,Sana20777,Sana32572,Sana32571,Sana04313,Sana09164,Sana29579,Sana01589,Sana22492,Sana08157,Sana09746,Sana32509,Sana34714,Sana21685,Sana32588,Sana21686,Sana34877,Sana20187,Sana32561,Sana01689,Sana17294,Sana20781,Sana31925,Sana14701,Sana08657,Sana11968,Sana01871,Sana12869,Sana05896,Sana13352,Sana19240,Sana01516,Sana27354,Sana23953,Sana17386,Sana35526,Sana28073,Sana17162,Sana36777,Sana34427…
GO:0016881	acid-amino acid ligase activity	MF	0.00544655	Over	5	Sana32111,Sana03727,Sana07858,Sana37925,Sana30378,Sana09897,Sana15913,Sana21938,Sana14386,Sana00573,Sana05882,Sana22442
GO:0016567	protein ubiquitination	BP	0.00791742	Over	8	Sana32111,Sana03727,Sana07858,Sana37925
GO:0032501	multicellular organismal process	BP	0.0248867	Over	2	Sana25924,Sana15362,Sana06358,Sana02678,Sana05604,Sana35738,Sana01075,Sana10898,Sana25650,Sana33344,Sana40282,Sana33338,Sana01525,Sana13578,Sana40283
GO:0000151	ubiquitin ligase complex	CC	0.0322399	Over	4	Sana32111,Sana03727,Sana07858,Sana37925
GO:0035589	G-protein coupled purinergic nucleotide receptor signaling pathway	BP	0.0325741	Over	7	Sana36869,Sana36868,Sana36870,Sana08246,Sana08247
GO:0045028	G-protein coupled purinergic nucleotide receptor activity	MF	0.0325741	Over	7	Sana36869,Sana36868,Sana36870,Sana08246,Sana08247
GO:0007218	neuropeptide signaling pathway	BP	0.0327886	Over	6	Sana15677,Sana34856,Sana15678,Sana34762,Sana22913,Sana34857
GO:0004842	ubiquitin-protein ligase activity	MF	0.0344958	Over	7	Sana32111,Sana03727,Sana07858,Sana37925
GO:0004197	cysteine-type endopeptidase activity	MF	0.0414067	Over	7	Sana37413,Sana10225,Sana23168,Sana18188,Sana39872,Sana23167

## Sheet: Sa.expansion & contraction.kegg
KEGG pathway enrichments of expansion gene families in Sa
MapID	MapTitle	Adjusted P-value	EnrichDirect	GeneIDs
map04740	Olfactory transduction	2.96007e-40	Over	Sana21573 Sana25121 Sana21572 Sana03843 Sana39041 Sana25126 Sana21570 Sana39036 Sana20506 Sana25123 Sana25117 Sana16675 Sana39040 Sana03846 Sana11997 Sana03647 Sana16673 Sana03850 Sana20507 Sana03844 Sana11996 Sana39035 Sana16676 Sana11306 Sana11998 Sana39034 Sana39037 Sana21571 Sana25127 Sana21566 Sana21568 Sana25124 Sana21567 Sana25122 Sana39042 Sana16674 Sana03847 Sana11999 Sana39032 Sana34580…
map03020	RNA polymerase	1.58342e-35	Over	Sana29878 Sana07859 Sana01618 Sana12807 Sana36119 Sana17235 Sana06827 Sana08594 Sana33610 Sana21598 Sana30279 Sana25165 Sana39320 Sana40199 Sana32799 Sana06194 Sana22192 Sana30690 Sana37854 Sana06543 Sana35283 Sana25746 Sana36120 Sana12060 Sana30707 Sana00812 Sana35848 Sana26215 Sana22433 Sana22108 Sana14133 Sana20242 Sana08481 Sana14751 Sana22308 Sana40299 Sana09534
map00230	Purine metabolism	1.1092e-32	Over	Sana29878 Sana07859 Sana01618 Sana12807 Sana36119 Sana17235 Sana06827 Sana08594 Sana33610 Sana21598 Sana30279 Sana25165 Sana39320 Sana40199 Sana32799 Sana06194 Sana22192 Sana30690 Sana37854 Sana06543 Sana35283 Sana25746 Sana36120 Sana12060 Sana30707 Sana00812 Sana35848 Sana26215 Sana22433 Sana22108 Sana14133 Sana20242 Sana08481 Sana14751 Sana22308 Sana40299 Sana09534 Sana13408 Sana05419 Sana06394…
map00240	Pyrimidine metabolism	1.00731e-20	Over	Sana29878 Sana07859 Sana01618 Sana12807 Sana36119 Sana17235 Sana06827 Sana08594 Sana33610 Sana21598 Sana30279 Sana25165 Sana39320 Sana40199 Sana32799 Sana06194 Sana22192 Sana30690 Sana37854 Sana06543 Sana35283 Sana25746 Sana36120 Sana12060 Sana30707 Sana00812 Sana35848 Sana26215 Sana22433 Sana22108 Sana14133 Sana20242 Sana08481 Sana14751 Sana22308 Sana40299 Sana09534
map05416	Viral myocarditis	1.71912e-19	Over	Sana37222 Sana02456 Sana14812 Sana26482 Sana22741 Sana22734 Sana22729 Sana22730 Sana05395 Sana05396 Sana10479 Sana05007 Sana32324 Sana05008 Sana14778 Sana36180 Sana01279 Sana25842 Sana11200 Sana01637 Sana21055 Sana07749 Sana30327 Sana17813 Sana11976 Sana17553 Sana30243 Sana19664 Sana17126 Sana26339 Sana18483 Sana26113 Sana24330 Sana18484 Sana28646 Sana29008
map05150	Staphylococcus aureus infection	2.2988e-09	Over	Sana23262 Sana24162 Sana24161 Sana22741 Sana22734 Sana22729 Sana22730 Sana05395 Sana05396 Sana10479 Sana05007 Sana32324 Sana05008 Sana14778 Sana12755 Sana25360 Sana25361 Sana25359 Sana34172
map04962	Vasopressin-regulated water reabsorption	8.35706e-07	Over	Sana16474 Sana04903 Sana19374 Sana09589 Sana12537 Sana05202 Sana04317 Sana26239 Sana34340 Sana03822 Sana29102 Sana17878 Sana32951 Sana38626 Sana06738
map05330	Allograft rejection	5.19554e-06	Over	Sana37222 Sana02456 Sana14812 Sana26482 Sana22741 Sana22734 Sana22729 Sana22730 Sana05395 Sana05396 Sana10479 Sana05007 Sana32324 Sana05008
map04146	Peroxisome	5.22284e-06	Over	Sana07055 Sana28318 Sana10219 Sana04363 Sana34479 Sana22987 Sana39512 Sana38013 Sana33100 Sana36954 Sana06969 Sana18368 Sana38713 Sana30472 Sana08775 Sana35363 Sana14360 Sana00438
map05320	Autoimmune thyroid disease	8.6064e-06	Over	Sana37222 Sana02456 Sana14812 Sana26482 Sana22741 Sana22734 Sana22729 Sana22730 Sana05395 Sana05396 Sana10479 Sana05007 Sana32324 Sana05008
map05332	Graft-versus-host disease	8.6064e-06	Over	Sana37222 Sana02456 Sana14812 Sana26482 Sana22741 Sana22734 Sana22729 Sana22730 Sana05395 Sana05396 Sana10479
map05310	Asthma	1.11437e-05	Over	Sana22741 Sana22734 Sana22729 Sana22730 Sana05395 Sana05396 Sana10479 Sana05007 Sana32324 Sana05008
map00521	Streptomycin biosynthesis	2.38064e-05	Over	Sana32691 Sana18319 Sana18318 Sana32690 Sana26716 Sana29416 Sana24968
map04940	Type I diabetes mellitus	0.000148884	Over	Sana37222 Sana02456 Sana14812 Sana26482 Sana22741 Sana22734 Sana22729 Sana22730 Sana05395 Sana05396 Sana10479
map04672	Intestinal immune network for IgA production	0.000548666	Over	Sana22741 Sana22734 Sana22729 Sana22730 Sana05395 Sana05396 Sana10479 Sana05007 Sana32324 Sana05008
map05210	Colorectal cancer	0.00132579	Over	Sana22592 Sana22591 Sana22593 Sana10676 Sana22590 Sana10677 Sana17126 Sana26339 Sana18483 Sana26113 Sana24330 Sana18484 Sana28646 Sana29008
map00524	Butirosin and neomycin biosynthesis	0.00177451	Over	Sana32691 Sana18319 Sana18318 Sana32690
map04666	Fc gamma R-mediated phagocytosis	0.00196936	Over	Sana23262 Sana24162 Sana24161 Sana05007 Sana32324 Sana05008 Sana33113 Sana26339 Sana18483 Sana26113 Sana38085 Sana30732 Sana28350 Sana18484 Sana28646 Sana01318 Sana29008
map04612	Antigen processing and presentation	0.00236029	Over	Sana37222 Sana02456 Sana14812 Sana26482 Sana22741 Sana22734 Sana22729 Sana22730 Sana05395 Sana05396 Sana10479
map04650	Natural killer cell mediated cytotoxicity	0.00236029	Over	Sana37222 Sana02456 Sana14812 Sana26482 Sana05007 Sana32324 Sana05008 Sana14778 Sana17126 Sana26339 Sana18483 Sana26113 Sana24330 Sana18484 Sana28646 Sana29008
map05212	Pancreatic cancer	0.00279351	Over	Sana33113 Sana17126 Sana26339 Sana18483 Sana26113 Sana38085 Sana24330 Sana30732 Sana28350 Sana18484 Sana28646 Sana01318 Sana29008
map04370	VEGF signaling pathway	0.00295624	Over	Sana33113 Sana17126 Sana26339 Sana18483 Sana26113 Sana38085 Sana24330 Sana30732 Sana28350 Sana18484 Sana28646 Sana01318 Sana29008
map05014	Amyotrophic lateral sclerosis (ALS)	0.0030447	Over	Sana22592 Sana22591 Sana22593 Sana10676 Sana22590 Sana10677 Sana26339 Sana18483 Sana18484 Sana28646 Sana29008
map04514	Cell adhesion molecules (CAMs)	0.00363744	Over	Sana19932 Sana27216 Sana01911 Sana24091 Sana15554 Sana27215 Sana37222 Sana02456 Sana14812 Sana26482 Sana22741 Sana22734 Sana22729 Sana22730 Sana05395 Sana05396 Sana10479 Sana14778 Sana12755
map05322	Systemic lupus erythematosus	0.0073236	Over	Sana23262 Sana24162 Sana24161 Sana22741 Sana22734 Sana22729 Sana22730 Sana05395 Sana05396 Sana10479 Sana05007 Sana32324 Sana05008
map00350	Tyrosine metabolism	0.00749401	Over	Sana31326 Sana22862 Sana22861 Sana13275 Sana22863 Sana01093 Sana01094 Sana14747
map04011	MAPK signaling pathway - yeast	0.00814194	Over	Sana33113 Sana38085 Sana30732 Sana28350 Sana01318
map05120	Epithelial cell signaling in Helicobacter pylori infection	0.00856728	Over	Sana33113 Sana26339 Sana18483 Sana38085 Sana30732 Sana28350 Sana18484 Sana28646 Sana01318 Sana29008
map04722	Neurotrophin signaling pathway	0.00983137	Over	Sana22592 Sana22591 Sana22593 Sana10676 Sana22590 Sana10677 Sana33113 Sana26339 Sana18483 Sana38085 Sana30732 Sana28350 Sana18484 Sana28646 Sana01318 Sana29008 Sana00167 Sana34819
map04664	Fc epsilon RI signaling pathway	0.00983137	Over	Sana05007 Sana32324 Sana05008 Sana17126 Sana26339 Sana18483 Sana26113 Sana24330 Sana18484 Sana28646 Sana29008
map05323	Rheumatoid arthritis	0.00983137	Over	Sana22741 Sana22734 Sana22729 Sana22730 Sana05395 Sana05396 Sana10479 Sana05007 Sana32324 Sana05008 Sana14778
map00512	Mucin type O-Glycan biosynthesis	0.0103069	Over	Sana23143 Sana09594 Sana09593 Sana23141 Sana23140 Sana23142
map05016	Huntington's disease	0.0120227	Over	Sana22308 Sana40299 Sana09534 Sana17796 Sana10777 Sana23866 Sana11318 Sana22592 Sana22591 Sana22593 Sana10676 Sana22590 Sana10677 Sana36919 Sana08233 Sana24466 Sana34083 Sana15008
map03008	Ribosome biogenesis in eukaryotes	0.0194914	Over	Sana18694 Sana20660 Sana06395 Sana15244 Sana23104 Sana10301 Sana10703 Sana13060 Sana30786 Sana09234
map05131	Shigellosis	0.0256586	Over	Sana33113 Sana26339 Sana18483 Sana38085 Sana30732 Sana28350 Sana18484 Sana28646 Sana01318 Sana29008
map03018	RNA degradation	0.0321673	Over	Sana18694 Sana20660 Sana06395 Sana15244 Sana23104 Sana10301 Sana10703 Sana13060 Sana30786 Sana09234
map05144	Malaria	0.0321673	Over	Sana22741 Sana22734 Sana22729 Sana22730 Sana05395 Sana05396 Sana10479 Sana14778
map04520	Adherens junction	0.0328244	Over	Sana33113 Sana17126 Sana26339 Sana18483 Sana26113 Sana38085 Sana24330 Sana30732 Sana28350 Sana18484 Sana28646 Sana01318 Sana29008
map04910	Insulin signaling pathway	0.0374898	Over	Sana16015 Sana14359 Sana08771 Sana32691 Sana18319 Sana18318 Sana32690 Sana00015 Sana05598 Sana11801 Sana11192 Sana34626 Sana21043 Sana35742 Sana19072 Sana20821 Sana35471
map05211	Renal cell carcinoma	0.0406464	Over	Sana33113 Sana26339 Sana18483 Sana38085 Sana30732 Sana28350 Sana18484 Sana28646 Sana01318 Sana29008
map00534	Glycosaminoglycan biosynthesis - heparan sulfate	0.0406464	Over	Sana36159 Sana20372 Sana04181 Sana23774 Sana31140
map04145	Phagosome	0.0406464	Over	Sana23262 Sana24162 Sana24161 Sana37222 Sana02456 Sana14812 Sana26482 Sana05007 Sana32324 Sana05008 Sana12755 Sana26339 Sana18483 Sana18484 Sana28646 Sana29008
map04660	T cell receptor signaling pathway	0.0445928	Over	Sana22741 Sana22734 Sana22729 Sana22730 Sana05395 Sana05396 Sana10479 Sana33113 Sana38085 Sana30732 Sana28350 Sana01318
map04662	B cell receptor signaling pathway	0.0461225	Over	Sana05007 Sana32324 Sana05008 Sana17126 Sana26339 Sana18483 Sana26113 Sana24330 Sana18484 Sana28646 Sana29008
KEGG pathway enrichments of contraction gene families in Sa
MapID	MapTitle	Adjusted P-value	EnrichDirect	GeneIDs
map04145	Phagosome	3.54202e-140	Over	Sana30235 Sana20440 Sana32713 Sana22805 Sana39508 Sana17078 Sana09656 Sana08623 Sana05323 Sana33957 Sana12115 Sana04139 Sana33956 Sana38581 Sana04123 Sana10758 Sana10757 Sana39638 Sana38579 Sana16200 Sana18860 Sana04625 Sana09146 Sana25367 Sana17415 Sana20180 Sana10756 Sana11874 Sana38578 Sana37396 Sana04140 Sana10759 Sana10241 Sana38580 Sana01124 Sana38591 Sana32629 Sana33460 Sana04142 Sana33954…
map05322	Systemic lupus erythematosus	1.74283e-63	Over	Sana00029 Sana10117 Sana27082 Sana39112 Sana38585 Sana17738 Sana01017 Sana23766 Sana37796 Sana37867 Sana01020 Sana17794 Sana37795 Sana05015 Sana05455 Sana03935 Sana34658 Sana05016 Sana05006 Sana08679 Sana18111 Sana07568 Sana34836 Sana05011 Sana37824 Sana05010 Sana31948 Sana00011 Sana05009 Sana09569 Sana10668 Sana05013 Sana27733 Sana07881 Sana11594 Sana31882 Sana11709 Sana21734 Sana22311 Sana16401…
map05310	Asthma	6.66748e-32	Over	Sana01017 Sana23766 Sana37796 Sana37867 Sana01020 Sana17794 Sana37795 Sana05015 Sana05455 Sana03935 Sana34658 Sana05016 Sana05006 Sana08679 Sana18111 Sana07568 Sana34836 Sana05011 Sana37824 Sana05010 Sana31948 Sana00011 Sana05009 Sana09569 Sana10668 Sana05013 Sana24309 Sana40061
map05150	Staphylococcus aureus infection	6.41619e-30	Over	Sana00029 Sana10117 Sana27082 Sana39112 Sana38585 Sana17738 Sana00189 Sana37184 Sana01017 Sana23766 Sana37796 Sana37867 Sana01020 Sana17794 Sana37795 Sana05015 Sana05455 Sana03935 Sana34658 Sana05016 Sana05006 Sana08679 Sana18111 Sana07568 Sana34836 Sana05011 Sana37824 Sana05010 Sana31948 Sana00011 Sana05009 Sana09569 Sana10668 Sana05013
map04672	Intestinal immune network for IgA production	7.59163e-26	Over	Sana01017 Sana23766 Sana37796 Sana37867 Sana01020 Sana17794 Sana37795 Sana05015 Sana05455 Sana03935 Sana34658 Sana05016 Sana05006 Sana08679 Sana18111 Sana07568 Sana34836 Sana05011 Sana37824 Sana05010 Sana31948 Sana00011 Sana05009 Sana09569 Sana10668 Sana05013 Sana32589 Sana12764
map04640	Hematopoietic cell lineage	1.85767e-25	Over	Sana02788 Sana18252 Sana40067 Sana18240 Sana18482 Sana23220 Sana39860 Sana39863 Sana05015 Sana05455 Sana03935 Sana34658 Sana05016 Sana05006 Sana08679 Sana18111 Sana07568 Sana34836 Sana05011 Sana37824 Sana05010 Sana31948 Sana00011 Sana05009 Sana09569 Sana10668 Sana05013 Sana11866 Sana36436 Sana06831 Sana36671 Sana36672 Sana25171
map05330	Allograft rejection	8.07935e-24	Over	Sana01017 Sana23766 Sana37796 Sana19897 Sana37867 Sana01020 Sana17794 Sana18091 Sana37795 Sana05015 Sana05455 Sana03935 Sana34658 Sana05016 Sana05006 Sana08679 Sana18111 Sana07568 Sana34836 Sana05011 Sana37824 Sana05010 Sana31948 Sana00011 Sana05009 Sana09569 Sana10668 Sana05013
map05320	Autoimmune thyroid disease	4.8261e-23	Over	Sana01017 Sana23766 Sana37796 Sana19897 Sana37867 Sana01020 Sana17794 Sana18091 Sana37795 Sana05015 Sana05455 Sana03935 Sana34658 Sana05016 Sana05006 Sana08679 Sana18111 Sana07568 Sana34836 Sana05011 Sana37824 Sana05010 Sana31948 Sana00011 Sana05009 Sana09569 Sana10668 Sana05013
map04666	Fc gamma R-mediated phagocytosis	1.30267e-20	Over	Sana05015 Sana05455 Sana03935 Sana34658 Sana05016 Sana05006 Sana08679 Sana18111 Sana07568 Sana34836 Sana05011 Sana37824 Sana05010 Sana31948 Sana00011 Sana05009 Sana09569 Sana10668 Sana05013 Sana16694 Sana04509 Sana10729 Sana06030 Sana38914 Sana07150 Sana15741 Sana15146
map05140	Leishmaniasis	1.07232e-17	Over	Sana01017 Sana23766 Sana37796 Sana37867 Sana01020 Sana17794 Sana37795 Sana05015 Sana05455 Sana03935 Sana34658 Sana05016 Sana05006 Sana08679 Sana18111 Sana07568 Sana34836 Sana05011 Sana37824 Sana05010 Sana31948 Sana00011 Sana05009 Sana09569 Sana10668 Sana05013 Sana11866
map04650	Natural killer cell mediated cytotoxicity	1.4662e-17	Over	Sana19632 Sana16392 Sana36920 Sana03969 Sana13228 Sana21696 Sana30319 Sana01620 Sana03970 Sana13225 Sana03957 Sana32097 Sana19897 Sana18091 Sana05015 Sana05455 Sana03935 Sana34658 Sana05016 Sana05006 Sana08679 Sana18111 Sana07568 Sana34836 Sana05011 Sana37824 Sana05010 Sana31948 Sana00011 Sana05009 Sana09569 Sana10668 Sana05013
map04514	Cell adhesion molecules (CAMs)	1.11297e-16	Over	Sana35819 Sana03972 Sana02788 Sana18252 Sana40067 Sana18240 Sana18482 Sana23220 Sana39860 Sana39863 Sana27649 Sana22157 Sana00189 Sana37184 Sana05863 Sana06463 Sana01017 Sana23766 Sana37796 Sana19897 Sana37867 Sana01020 Sana17794 Sana18091 Sana37795 Sana26884 Sana18396 Sana26883
map05323	Rheumatoid arthritis	1.56399e-16	Over	Sana01017 Sana23766 Sana37796 Sana37867 Sana01020 Sana17794 Sana37795 Sana05015 Sana05455 Sana03935 Sana34658 Sana05016 Sana05006 Sana08679 Sana18111 Sana07568 Sana34836 Sana05011 Sana37824 Sana05010 Sana31948 Sana00011 Sana05009 Sana09569 Sana10668 Sana05013
map05416	Viral myocarditis	1.8546e-16	Over	Sana01017 Sana23766 Sana37796 Sana19897 Sana37867 Sana01020 Sana17794 Sana18091 Sana37795 Sana05015 Sana05455 Sana03935 Sana34658 Sana05016 Sana05006 Sana08679 Sana18111 Sana07568 Sana34836 Sana05011 Sana37824 Sana05010 Sana31948 Sana00011 Sana05009 Sana09569 Sana10668 Sana05013
map04662	B cell receptor signaling pathway	2.09826e-15	Over	Sana02788 Sana18252 Sana40067 Sana18240 Sana18482 Sana23220 Sana39860 Sana39863 Sana05015 Sana05455 Sana03935 Sana34658 Sana05016 Sana05006 Sana08679 Sana18111 Sana07568 Sana34836 Sana05011 Sana37824 Sana05010 Sana31948 Sana00011 Sana05009 Sana09569 Sana10668 Sana05013
map05340	Primary immunodeficiency	2.35779e-15	Over	Sana05015 Sana05455 Sana03935 Sana34658 Sana05016 Sana05006 Sana08679 Sana18111 Sana07568 Sana34836 Sana05011 Sana37824 Sana05010 Sana31948 Sana00011 Sana05009 Sana09569 Sana10668 Sana05013
map05143	African trypanosomiasis	2.51008e-14	Over	Sana05015 Sana05455 Sana03935 Sana34658 Sana05016 Sana05006 Sana08679 Sana18111 Sana07568 Sana34836 Sana05011 Sana37824 Sana05010 Sana31948 Sana00011 Sana05009 Sana09569 Sana10668 Sana05013
map04664	Fc epsilon RI signaling pathway	9.6337e-12	Over	Sana05015 Sana05455 Sana03935 Sana34658 Sana05016 Sana05006 Sana08679 Sana18111 Sana07568 Sana34836 Sana05011 Sana37824 Sana05010 Sana31948 Sana00011 Sana05009 Sana09569 Sana10668 Sana05013 Sana24309 Sana40061
map05146	Amoebiasis	2.27254e-08	Over	Sana24518 Sana13321 Sana13320 Sana05015 Sana05455 Sana03935 Sana34658 Sana05016 Sana05006 Sana08679 Sana18111 Sana07568 Sana34836 Sana05011 Sana37824 Sana05010 Sana31948 Sana00011 Sana05009 Sana09569 Sana10668 Sana05013
map00930	Caprolactam degradation	5.54196e-08	Over	Sana27351 Sana30717 Sana39568 Sana00362 Sana17958 Sana06723 Sana07398
map00062	Fatty acid elongation	1.21486e-07	Over	Sana27351 Sana30717 Sana39568 Sana00362 Sana17958 Sana06723 Sana07398
map05414	Dilated cardiomyopathy	2.11738e-07	Over	Sana35592 Sana05015 Sana05455 Sana03935 Sana34658 Sana05016 Sana05006 Sana08679 Sana18111 Sana07568 Sana34836 Sana05011 Sana37824 Sana05010 Sana31948 Sana00011 Sana05009 Sana09569 Sana10668 Sana05013
map00362	Benzoate degradation	8.18815e-07	Over	Sana27351 Sana30717 Sana39568 Sana00362 Sana17958 Sana06723 Sana07398
map05332	Graft-versus-host disease	9.90727e-06	Over	Sana01017 Sana23766 Sana37796 Sana19897 Sana37867 Sana01020 Sana17794 Sana18091 Sana37795
map00627	Aminobenzoate degradation	2.85184e-05	Over	Sana27351 Sana30717 Sana39568 Sana00362 Sana17958 Sana06723 Sana07398
map04610	Complement and coagulation cascades	2.89792e-05	Over	Sana00029 Sana10117 Sana27082 Sana39112 Sana38585 Sana17738 Sana19136 Sana11866 Sana33287 Sana24708 Sana33286 Sana33269 Sana07316 Sana07298
map00410	beta-Alanine metabolism	4.3607e-05	Over	Sana27351 Sana30717 Sana39568 Sana00362 Sana17958 Sana06723 Sana07398
map04940	Type I diabetes mellitus	0.000109898	Over	Sana01017 Sana23766 Sana37796 Sana19897 Sana37867 Sana01020 Sana17794 Sana18091 Sana37795
map00650	Butanoate metabolism	0.000197328	Over	Sana27351 Sana30717 Sana39568 Sana00362 Sana17958 Sana06723 Sana07398
map04930	Type II diabetes mellitus	0.00023182	Over	Sana23676 Sana10763 Sana39101 Sana23630 Sana16331 Sana12023 Sana14504 Sana25258 Sana39747 Sana39100
map00640	Propanoate metabolism	0.000244708	Over	Sana27351 Sana30717 Sana39568 Sana00362 Sana17958 Sana06723 Sana07398
map00380	Tryptophan metabolism	0.00109943	Over	Sana27351 Sana30717 Sana39568 Sana00362 Sana17958 Sana06723 Sana07398
map04612	Antigen processing and presentation	0.00126112	Over	Sana01017 Sana23766 Sana37796 Sana19897 Sana37867 Sana01020 Sana17794 Sana18091 Sana37795
map00280	Valine, leucine and isoleucine degradation	0.00132602	Over	Sana27351 Sana30717 Sana39568 Sana00362 Sana17958 Sana06723 Sana07398
map04020	Calcium signaling pathway	0.00199791	Over	Sana05015 Sana05455 Sana03935 Sana34658 Sana05016 Sana05006 Sana08679 Sana18111 Sana07568 Sana34836 Sana05011 Sana37824 Sana05010 Sana31948 Sana00011 Sana05009 Sana09569 Sana10668 Sana05013
map00071	Fatty acid metabolism	0.00235495	Over	Sana27351 Sana30717 Sana39568 Sana00362 Sana17958 Sana06723 Sana07398
map04623	Cytosolic DNA-sensing pathway	0.00235495	Over	Sana37413 Sana10225 Sana23168 Sana18188 Sana39872 Sana23167
map03320	PPAR signaling pathway	0.00313149	Over	Sana23676 Sana10763 Sana39101 Sana23630 Sana16331 Sana12023 Sana14504 Sana25258 Sana39747 Sana39100
map00310	Lysine degradation	0.00338943	Over	Sana27351 Sana30717 Sana39568 Sana00362 Sana17958 Sana06723 Sana07398
map04920	Adipocytokine signaling pathway	0.00357221	Over	Sana23676 Sana10763 Sana39101 Sana23630 Sana16331 Sana12023 Sana14504 Sana25258 Sana39747 Sana39100
map05020	Prion diseases	0.0159004	Over	Sana00029 Sana10117 Sana27082 Sana39112 Sana38585 Sana17738
map04621	NOD-like receptor signaling pathway	0.018379	Over	Sana27931 Sana20782 Sana08156 Sana40170 Sana37413 Sana10225 Sana23168 Sana18188 Sana39872 Sana23167
