# Supplementary material for: The Sinocyclocheilus cavefish genome provides insights into cave adaptation
Source: BMC Biol. 2016 Jan 4;14:1. doi: 10.1186/s12915-015-0223-4 (PMC4698820; doi:10.1186/s12915-015-0223-4)
Supplement: Additional file 10: Table S30. — The Sinocyclocheilus positive selection gene (PSG) list. (XLSX 153 kb) [file 12915_2015_223_MOESM10_ESM.xlsx]

## Sheet: sa.branch.gene.list
ENSEMBL_GENE_ID	Gene symbol	Name
ENSG00000142197	Dopey2	dopey family member 2
ENSG00000073849	ST6GAL1	ST6 beta-galactosamide alpha-2,6-sialyltranferase 1
ENSG00000073146	Mov10l1	Mov10l1, Moloney leukemia virus 10-like 1, homolog (mouse)
ENSG00000137831	uaca	uveal autoantigen with coiled-coil domains and ankyrin repeats
ENSG00000113048	MRPS27	mitochondrial ribosomal protein S27
ENSG00000204104	TRAF3IP1	TNF receptor-associated factor 3 interacting protein 1
ENSG00000136518	actl6a	actin-like 6A
ENSG00000058272	PPP1R12A	protein phosphatase 1, regulatory (inhibitor) subunit 12A
ENSG00000197006	METTL9	methyltransferase like 9
ENSG00000112578	bysl	bystin-like
ENSG00000054796	Spo11	SPO11 meiotic protein covalently bound to DSB homolog (S. cerevisiae)
ENSG00000099991	CABIN1	calcineurin binding protein 1
ENSG00000164219	Pggt1b	protein geranylgeranyltransferase type I, beta subunit
ENSG00000114030	KPNA1	karyopherin alpha 1 (importin alpha 5)
ENSG00000149582	TMEM25	transmembrane protein 25
ENSG00000092439	TRPM7	transient receptor potential cation channel, subfamily M, member 7
ENSG00000132153	DHX30	DEAH (Asp-Glu-Ala-His) box polypeptide 30
ENSG00000176715	ACSF3	acyl-CoA synthetase family member 3
ENSG00000078900	TP73	tumor protein p73
ENSG00000165732	DDX21	DEAD (Asp-Glu-Ala-Asp) box polypeptide 21
ENSG00000136738	stam	signal transducing adaptor molecule (SH3 domain and ITAM motif) 1
ENSG00000009694	ODZ1	odz, odd Oz/ten-m homolog 1(Drosophila)
ENSG00000115839	Rab3gap1	RAB3 GTPase activating protein subunit 1 (catalytic)
ENSG00000156983	BRPF1	bromodomain and PHD finger containing, 1
ENSG00000172456	fggy	FGGY carbohydrate kinase domain containing
ENSG00000135720	DYNC1LI2	dynein, cytoplasmic 1, light intermediate chain 2
ENSG00000113716	Hmgxb3	HMG box domain containing 3
ENSG00000114626	ABTB1	ankyrin repeat and BTB (POZ) domain containing 1
ENSG00000140463	BBS4	Bardet-Biedl syndrome 4
ENSG00000082996	RNF13	ring finger protein 13
ENSG00000132912	DCTN4	dynactin 4 (p62)
ENSG00000145833	ddx46（pre-mRNA splicing）	DEAD (Asp-Glu-Ala-Asp) box polypeptide 46
ENSG00000164944	KIAA1429	KIAA1429
ENSG00000181523	SGSH	N-sulfoglucosamine sulfohydrolase
ENSG00000145375	SPATA5	spermatogenesis associated 5
ENSG00000160323	Adamts13	ADAM metallopeptidase with thrombospondin type 1 motif, 13
ENSG00000102910	LONP2	lon peptidase 2, peroxisomal
ENSG00000152503	TRIM36	tripartite motif-containing 36
ENSG00000100029	PES1	pescadillo homolog 1, containing BRCT domain (zebrafish)
ENSG00000101850	Gpr143	G protein-coupled receptor 143
ENSG00000103066	PLA2G15	phospholipase A2, group XV
ENSG00000151498	acad8	acyl-Coenzyme A dehydrogenase family, member 8
ENSG00000118197	ddx59	DEAD (Asp-Glu-Ala-Asp) box polypeptide 59
ENSG00000104853	CLPTM1	cleft lip and palate associated transmembrane protein 1
ENSG00000168434	COG7	component of oligomeric golgi complex 7
ENSG00000167780	Soat2	sterol O-acyltransferase 2
ENSG00000123338	NCKAP1L	NCK-associated protein 1-like
ENSG00000163918	RfC4	replication factor C (activator 1) 4, 37kDa
ENSG00000154473	Bub3	budding uninhibited by benzimidazoles 3 homolog (yeast)
ENSG00000116984	mtr	5-methyltetrahydrofolate-homocysteine methyltransferase
ENSG00000171608	PIK3CD	phosphoinositide-3-kinase, catalytic, delta polypeptide
ENSG00000105983	LMBR1	limb region 1 homolog (mouse)
ENSG00000167670	CHAF1A	chromatin assembly factor 1, subunit A (p150)
ENSG00000174840	PDE12	phosphodiesterase 12
ENSG00000119403	phf19	PHD finger protein 19
ENSG00000103197	TSC2	tuberous sclerosis 2
ENSG00000198026	ZNF335	zinc finger protein 335
ENSG00000037280	Flt4	fms-related tyrosine kinase 4
ENSG00000105866	SP4	Sp4 transcription factor
ENSG00000100711	ZFYVE21	zinc finger, FYVE domain containing 21
ENSG00000170584	NUDCD2	NudC domain containing 2
ENSG00000104872	PIH1D1	PIH1 domain containing 1
ENSG00000160796	NBEAL2	neurobeachin-like 2
ENSG00000149269	Pak1	p21 protein (Cdc42/Rac)-activated kinase 1
ENSG00000077254	usp33	ubiquitin specific peptidase 33
ENSG00000183495	ep400	E1A binding protein p400
ENSG00000120992	Lypla1	lysophospholipase I
ENSG00000136231	igf2bp3	insulin-like growth factor 2 mRNA binding protein 3
ENSG00000100095	SEZ6L	seizure related 6 homolog (mouse)-like
ENSG00000130827	Plxna3（Studies of a similar gene in zebrafish suggest that it is important for axon pathfinding in the developing nervous system.）	plexin A3
ENSG00000145220	LYAR	Ly1 antibody reactive homolog (mouse)
ENSG00000162402	usp24	ubiquitin specific peptidase 24
ENSG00000068885	IFT80	intraflagellar transport 80 homolog (Chlamydomonas)
ENSG00000111199	TRPV4	transient receptor potential cation channel, subfamily V, member 4
ENSG00000100038	TOP3B	topoisomerase (DNA) III beta
ENSG00000152520	PAN3	PAN3 poly(A) specific ribonuclease subunit homolog (S. cerevisiae)
ENSG00000089234	BRAP	BRCA1 associated protein
ENSG00000134532	SOX5	SRY (sex determining region Y)-box 5
ENSG00000117308	galE	UDP-galactose-4-epimerase
ENSG00000198356	Asna1	arsA arsenite transporter, ATP-binding, homolog 1 (bacterial)
ENSG00000167614	ttyh1	tweety homolog 1 (Drosophila)
ENSG00000152382	TADA1	transcriptional adaptor 1 (HFI1 homolog, yeast)-like
ENSG00000136935	Golga1	golgi autoantigen, golgin subfamily a, 1

## Sheet: sa.branch.enrichment.list
Annotation Cluster 1	Enrichment Score: 3.8695227732227524
Category	Term	Count	%	P-Value	FDR	Genes
GOTERM_MF_FAT	GO:0030554~adenyl nucleotide binding	21	25.3012	1.10345e-05	0.0140247	ENSG00000165732, ENSG00000151498, ENSG00000176715, ENSG00000132153, ENSG00000145375, ENSG00000171608, ENSG00000054796, ENSG00000183495, ENSG00000136518, ENSG00000149269, ENSG00000118197, ENSG00000145833, ENSG00000100038, ENSG00000102910, ENSG00000163918, ENSG00000135720, ENSG00000152520, ENSG00000092439, ENSG00000037280, ENSG00000198356, ENSG00000073146
GOTERM_MF_FAT	GO:0001883~purine nucleoside binding	21	25.3012	1.38503e-05	0.0176033	ENSG00000165732, ENSG00000151498, ENSG00000176715, ENSG00000132153, ENSG00000145375, ENSG00000171608, ENSG00000054796, ENSG00000183495, ENSG00000136518, ENSG00000149269, ENSG00000118197, ENSG00000145833, ENSG00000100038, ENSG00000102910, ENSG00000163918, ENSG00000135720, ENSG00000152520, ENSG00000092439, ENSG00000037280, ENSG00000198356, ENSG00000073146
GOTERM_MF_FAT	GO:0001882~nucleoside binding	21	25.3012	1.53469e-05	0.0195052	ENSG00000165732, ENSG00000151498, ENSG00000176715, ENSG00000132153, ENSG00000145375, ENSG00000171608, ENSG00000054796, ENSG00000183495, ENSG00000136518, ENSG00000149269, ENSG00000118197, ENSG00000145833, ENSG00000100038, ENSG00000102910, ENSG00000163918, ENSG00000135720, ENSG00000152520, ENSG00000092439, ENSG00000037280, ENSG00000198356, ENSG00000073146
GOTERM_MF_FAT	GO:0005524~ATP binding	20	24.0964	1.63235e-05	0.0207463	ENSG00000165732, ENSG00000176715, ENSG00000132153, ENSG00000145375, ENSG00000171608, ENSG00000054796, ENSG00000183495, ENSG00000136518, ENSG00000149269, ENSG00000118197, ENSG00000145833, ENSG00000100038, ENSG00000102910, ENSG00000163918, ENSG00000135720, ENSG00000152520, ENSG00000092439, ENSG00000037280, ENSG00000198356, ENSG00000073146
GOTERM_MF_FAT	GO:0032559~adenyl ribonucleotide binding	20	24.0964	1.97864e-05	0.025147	ENSG00000165732, ENSG00000176715, ENSG00000132153, ENSG00000145375, ENSG00000171608, ENSG00000054796, ENSG00000183495, ENSG00000136518, ENSG00000149269, ENSG00000118197, ENSG00000145833, ENSG00000100038, ENSG00000102910, ENSG00000163918, ENSG00000135720, ENSG00000152520, ENSG00000092439, ENSG00000037280, ENSG00000198356, ENSG00000073146
SP_PIR_KEYWORDS	atp-binding	17	20.4819	0.000111505	0.134413	ENSG00000165732, ENSG00000176715, ENSG00000132153, ENSG00000145375, ENSG00000171608, ENSG00000183495, ENSG00000149269, ENSG00000118197, ENSG00000145833, ENSG00000100038, ENSG00000102910, ENSG00000163918, ENSG00000135720, ENSG00000092439, ENSG00000037280, ENSG00000198356, ENSG00000073146
GOTERM_MF_FAT	GO:0017076~purine nucleotide binding	21	25.3012	0.000188188	0.238937	ENSG00000165732, ENSG00000151498, ENSG00000176715, ENSG00000132153, ENSG00000145375, ENSG00000171608, ENSG00000054796, ENSG00000183495, ENSG00000136518, ENSG00000149269, ENSG00000118197, ENSG00000145833, ENSG00000100038, ENSG00000102910, ENSG00000163918, ENSG00000135720, ENSG00000152520, ENSG00000092439, ENSG00000037280, ENSG00000198356, ENSG00000073146
UP_SEQ_FEATURE	nucleotide phosphate-binding region:ATP	14	16.8675	0.000191068	0.263051	ENSG00000165732, ENSG00000176715, ENSG00000132153, ENSG00000183495, ENSG00000118197, ENSG00000149269, ENSG00000145833, ENSG00000102910, ENSG00000163918, ENSG00000135720, ENSG00000092439, ENSG00000037280, ENSG00000198356, ENSG00000073146
GOTERM_MF_FAT	GO:0042623~ATPase activity, coupled	8	9.63855	0.000220543	0.279963	ENSG00000102910, ENSG00000165732, ENSG00000132153, ENSG00000163918, ENSG00000198356, ENSG00000145833, ENSG00000118197, ENSG00000073146
GOTERM_MF_FAT	GO:0032555~purine ribonucleotide binding	20	24.0964	0.000322078	0.408612	ENSG00000165732, ENSG00000176715, ENSG00000132153, ENSG00000145375, ENSG00000171608, ENSG00000054796, ENSG00000183495, ENSG00000136518, ENSG00000149269, ENSG00000118197, ENSG00000145833, ENSG00000100038, ENSG00000102910, ENSG00000163918, ENSG00000135720, ENSG00000152520, ENSG00000092439, ENSG00000037280, ENSG00000198356, ENSG00000073146
GOTERM_MF_FAT	GO:0032553~ribonucleotide binding	20	24.0964	0.000322078	0.408612	ENSG00000165732, ENSG00000176715, ENSG00000132153, ENSG00000145375, ENSG00000171608, ENSG00000054796, ENSG00000183495, ENSG00000136518, ENSG00000149269, ENSG00000118197, ENSG00000145833, ENSG00000100038, ENSG00000102910, ENSG00000163918, ENSG00000135720, ENSG00000152520, ENSG00000092439, ENSG00000037280, ENSG00000198356, ENSG00000073146
GOTERM_MF_FAT	GO:0000166~nucleotide binding	22	26.506	0.000562032	0.712035	ENSG00000165732, ENSG00000151498, ENSG00000176715, ENSG00000132153, ENSG00000145375, ENSG00000136231, ENSG00000171608, ENSG00000054796, ENSG00000183495, ENSG00000136518, ENSG00000149269, ENSG00000118197, ENSG00000145833, ENSG00000100038, ENSG00000102910, ENSG00000163918, ENSG00000135720, ENSG00000152520, ENSG00000092439, ENSG00000037280, ENSG00000198356, ENSG00000073146
GOTERM_MF_FAT	GO:0016887~ATPase activity	8	9.63855	0.000757397	0.958446	ENSG00000102910, ENSG00000165732, ENSG00000132153, ENSG00000163918, ENSG00000198356, ENSG00000145833, ENSG00000118197, ENSG00000073146
SP_PIR_KEYWORDS	nucleotide-binding	17	20.4819	0.00158612	1.89648	ENSG00000165732, ENSG00000176715, ENSG00000132153, ENSG00000145375, ENSG00000171608, ENSG00000183495, ENSG00000149269, ENSG00000118197, ENSG00000145833, ENSG00000100038, ENSG00000102910, ENSG00000163918, ENSG00000135720, ENSG00000092439, ENSG00000037280, ENSG00000198356, ENSG00000073146
SP_PIR_KEYWORDS	hydrolase	16	19.2771	0.00193124	2.30473	ENSG00000165732, ENSG00000181523, ENSG00000132153, ENSG00000054796, ENSG00000183495, ENSG00000118197, ENSG00000145833, ENSG00000160323, ENSG00000102910, ENSG00000174840, ENSG00000103066, ENSG00000162402, ENSG00000198356, ENSG00000077254, ENSG00000073146, ENSG00000120992
Annotation Cluster 2	Enrichment Score: 2.527323480371906
Category	Term	Count	%	P-Value	FDR	Genes
GOTERM_MF_FAT	GO:0042623~ATPase activity, coupled	8	9.63855	0.000220543	0.279963	ENSG00000102910, ENSG00000165732, ENSG00000132153, ENSG00000163918, ENSG00000198356, ENSG00000145833, ENSG00000118197, ENSG00000073146
SP_PIR_KEYWORDS	helicase	6	7.22892	0.000255229	0.307422	ENSG00000165732, ENSG00000132153, ENSG00000183495, ENSG00000145833, ENSG00000118197, ENSG00000073146
GOTERM_MF_FAT	GO:0004386~helicase activity	6	7.22892	0.00042573	0.539785	ENSG00000165732, ENSG00000132153, ENSG00000183495, ENSG00000145833, ENSG00000118197, ENSG00000073146
GOTERM_MF_FAT	GO:0016887~ATPase activity	8	9.63855	0.000757397	0.958446	ENSG00000102910, ENSG00000165732, ENSG00000132153, ENSG00000163918, ENSG00000198356, ENSG00000145833, ENSG00000118197, ENSG00000073146
GOTERM_MF_FAT	GO:0008026~ATP-dependent helicase activity	5	6.0241	0.00101093	1.27739	ENSG00000165732, ENSG00000132153, ENSG00000145833, ENSG00000118197, ENSG00000073146
GOTERM_MF_FAT	GO:0070035~purine NTP-dependent helicase activity	5	6.0241	0.00101093	1.27739	ENSG00000165732, ENSG00000132153, ENSG00000145833, ENSG00000118197, ENSG00000073146
UP_SEQ_FEATURE	domain:Helicase C-terminal	5	6.0241	0.00103422	1.41621	ENSG00000165732, ENSG00000132153, ENSG00000183495, ENSG00000145833, ENSG00000118197
UP_SEQ_FEATURE	domain:Helicase ATP-binding	5	6.0241	0.00122925	1.68117	ENSG00000165732, ENSG00000132153, ENSG00000183495, ENSG00000145833, ENSG00000118197
INTERPRO	IPR014021:Helicase, superfamily 1 and 2, ATP-binding	5	6.0241	0.00144713	1.83695	ENSG00000165732, ENSG00000132153, ENSG00000183495, ENSG00000145833, ENSG00000118197
INTERPRO	IPR001650:DNA/RNA helicase, C-terminal	5	6.0241	0.00144713	1.83695	ENSG00000165732, ENSG00000132153, ENSG00000183495, ENSG00000145833, ENSG00000118197
INTERPRO	IPR014001:DEAD-like helicase, N-terminal	5	6.0241	0.00154938	1.96556	ENSG00000165732, ENSG00000132153, ENSG00000183495, ENSG00000145833, ENSG00000118197
SMART	SM00487:DEXDc	5	6.0241	0.00169219	1.65202	ENSG00000165732, ENSG00000132153, ENSG00000183495, ENSG00000145833, ENSG00000118197
UP_SEQ_FEATURE	short sequence motif:Q motif	3	3.61446	0.0107322	13.8202	ENSG00000165732, ENSG00000145833, ENSG00000118197
INTERPRO	IPR014014:RNA helicase, DEAD-box type, Q motif	3	3.61446	0.012338	14.6953	ENSG00000165732, ENSG00000145833, ENSG00000118197
SMART	SM00490:HELICc	4	4.81928	0.0136105	12.6101	ENSG00000165732, ENSG00000132153, ENSG00000145833, ENSG00000118197
INTERPRO	IPR011545:DNA/RNA helicase, DEAD/DEAH box type, N-terminal	3	3.61446	0.0316071	33.7135	ENSG00000165732, ENSG00000145833, ENSG00000118197
SP_PIR_KEYWORDS	rna-binding	5	6.0241	0.192945	92.4652	ENSG00000165732, ENSG00000132153, ENSG00000136231, ENSG00000145833, ENSG00000118197
GOTERM_MF_FAT	GO:0003723~RNA binding	6	7.22892	0.22644	96.1745	ENSG00000165732, ENSG00000132153, ENSG00000136231, ENSG00000145833, ENSG00000118197, ENSG00000073146
Annotation Cluster 3	Enrichment Score: 1.8276386661336823
Category	Term	Count	%	P-Value	FDR	Genes
GOTERM_BP_FAT	GO:0016573~histone acetylation	4	4.81928	0.00130598	1.96021	ENSG00000156983, ENSG00000152382, ENSG00000136518, ENSG00000183495
GOTERM_BP_FAT	GO:0006473~protein amino acid acetylation	4	4.81928	0.00164752	2.46689	ENSG00000156983, ENSG00000152382, ENSG00000136518, ENSG00000183495
GOTERM_CC_FAT	GO:0000123~histone acetyltransferase complex	4	4.81928	0.00164761	1.96297	ENSG00000156983, ENSG00000152382, ENSG00000136518, ENSG00000183495
GOTERM_BP_FAT	GO:0043543~protein amino acid acylation	4	4.81928	0.00248668	3.70144	ENSG00000156983, ENSG00000152382, ENSG00000136518, ENSG00000183495
GOTERM_BP_FAT	GO:0016570~histone modification	4	4.81928	0.0176211	23.6098	ENSG00000156983, ENSG00000152382, ENSG00000136518, ENSG00000183495
GOTERM_BP_FAT	GO:0016569~covalent chromatin modification	4	4.81928	0.0191834	25.4296	ENSG00000156983, ENSG00000152382, ENSG00000136518, ENSG00000183495
GOTERM_BP_FAT	GO:0051276~chromosome organization	7	8.43373	0.0216489	28.2193	ENSG00000156983, ENSG00000154473, ENSG00000099991, ENSG00000152382, ENSG00000167670, ENSG00000136518, ENSG00000183495
GOTERM_BP_FAT	GO:0006325~chromatin organization	6	7.22892	0.0275151	34.4698	ENSG00000156983, ENSG00000099991, ENSG00000152382, ENSG00000167670, ENSG00000136518, ENSG00000183495
GOTERM_BP_FAT	GO:0016568~chromatin modification	5	6.0241	0.0349262	41.6404	ENSG00000156983, ENSG00000099991, ENSG00000152382, ENSG00000136518, ENSG00000183495
SP_PIR_KEYWORDS	chromatin regulator	4	4.81928	0.060963	53.1726	ENSG00000156983, ENSG00000099991, ENSG00000136518, ENSG00000183495
GOTERM_CC_FAT	GO:0005654~nucleoplasm	8	9.63855	0.117777	77.8329	ENSG00000156983, ENSG00000100029, ENSG00000163918, ENSG00000152382, ENSG00000114030, ENSG00000136518, ENSG00000183495, ENSG00000145833
GOTERM_CC_FAT	GO:0044451~nucleoplasm part	5	6.0241	0.262936	97.447	ENSG00000156983, ENSG00000152382, ENSG00000136518, ENSG00000183495, ENSG00000145833
Annotation Cluster 4	Enrichment Score: 1.436983929975658
Category	Term	Count	%	P-Value	FDR	Genes
GOTERM_CC_FAT	GO:0031981~nuclear lumen	14	16.8675	0.0154362	17.0582	ENSG00000165732, ENSG00000154473, ENSG00000100029, ENSG00000152382, ENSG00000112578, ENSG00000114030, ENSG00000145220, ENSG00000183495, ENSG00000136518, ENSG00000145833, ENSG00000156983, ENSG00000113716, ENSG00000163918, ENSG00000198356
GOTERM_CC_FAT	GO:0070013~intracellular organelle lumen	16	19.2771	0.0154646	17.0869	ENSG00000165732, ENSG00000154473, ENSG00000132153, ENSG00000100029, ENSG00000152382, ENSG00000112578, ENSG00000114030, ENSG00000145220, ENSG00000183495, ENSG00000136518, ENSG00000145833, ENSG00000156983, ENSG00000113716, ENSG00000102910, ENSG00000163918, ENSG00000198356
GOTERM_CC_FAT	GO:0043233~organelle lumen	16	19.2771	0.0187697	20.3721	ENSG00000165732, ENSG00000154473, ENSG00000132153, ENSG00000100029, ENSG00000152382, ENSG00000112578, ENSG00000114030, ENSG00000145220, ENSG00000183495, ENSG00000136518, ENSG00000145833, ENSG00000156983, ENSG00000113716, ENSG00000102910, ENSG00000163918, ENSG00000198356
GOTERM_CC_FAT	GO:0031974~membrane-enclosed lumen	16	19.2771	0.0221044	23.5654	ENSG00000165732, ENSG00000154473, ENSG00000132153, ENSG00000100029, ENSG00000152382, ENSG00000112578, ENSG00000114030, ENSG00000145220, ENSG00000183495, ENSG00000136518, ENSG00000145833, ENSG00000156983, ENSG00000113716, ENSG00000102910, ENSG00000163918, ENSG00000198356
GOTERM_CC_FAT	GO:0005730~nucleolus	8	9.63855	0.0441067	41.8608	ENSG00000113716, ENSG00000165732, ENSG00000154473, ENSG00000100029, ENSG00000112578, ENSG00000145220, ENSG00000198356, ENSG00000183495
SP_PIR_KEYWORDS	nucleus	26	31.3253	0.0455367	43.0024	ENSG00000165732, ENSG00000154473, ENSG00000198026, ENSG00000152382, ENSG00000114030, ENSG00000183495, ENSG00000082996, ENSG00000167670, ENSG00000119403, ENSG00000198356, ENSG00000105866, ENSG00000100029, ENSG00000136231, ENSG00000112578, ENSG00000134532, ENSG00000054796, ENSG00000145220, ENSG00000078900, ENSG00000136518, ENSG00000145833, ENSG00000156983, ENSG00000113716, ENSG00000137831, ENSG0000…
GOTERM_CC_FAT	GO:0005654~nucleoplasm	8	9.63855	0.117777	77.8329	ENSG00000156983, ENSG00000100029, ENSG00000163918, ENSG00000152382, ENSG00000114030, ENSG00000136518, ENSG00000183495, ENSG00000145833
SP_PIR_KEYWORDS	acetylation	16	19.2771	0.136266	82.9147	ENSG00000165732, ENSG00000176715, ENSG00000154473, ENSG00000100029, ENSG00000112578, ENSG00000183495, ENSG00000136518, ENSG00000149269, ENSG00000145833, ENSG00000156983, ENSG00000137831, ENSG00000164944, ENSG00000163918, ENSG00000132912, ENSG00000104853, ENSG00000198356
Annotation Cluster 5	Enrichment Score: 1.3239440189195355
Category	Term	Count	%	P-Value	FDR	Genes
GOTERM_BP_FAT	GO:0021766~hippocampus development	3	3.61446	0.00435951	6.40424	ENSG00000130827, ENSG00000140463, ENSG00000078900
GOTERM_BP_FAT	GO:0021761~limbic system development	3	3.61446	0.00909404	12.9243	ENSG00000130827, ENSG00000140463, ENSG00000078900
GOTERM_BP_FAT	GO:0021543~pallium development	3	3.61446	0.0182269	24.3203	ENSG00000130827, ENSG00000140463, ENSG00000078900
GOTERM_BP_FAT	GO:0021537~telencephalon development	3	3.61446	0.0346904	41.424	ENSG00000130827, ENSG00000140463, ENSG00000078900
GOTERM_BP_FAT	GO:0030900~forebrain development	3	3.61446	0.149867	91.4528	ENSG00000130827, ENSG00000140463, ENSG00000078900
GOTERM_BP_FAT	GO:0030182~neuron differentiation	4	4.81928	0.316388	99.6855	ENSG00000130827, ENSG00000134532, ENSG00000140463, ENSG00000078900
GOTERM_BP_FAT	GO:0048666~neuron development	3	3.61446	0.454308	99.9896	ENSG00000130827, ENSG00000140463, ENSG00000078900
Annotation Cluster 6	Enrichment Score: 1.2619186173168906
Category	Term	Count	%	P-Value	FDR	Genes
SP_PIR_KEYWORDS	lipid metabolism	4	4.81928	0.0259264	27.1559	ENSG00000103066, ENSG00000176715, ENSG00000167780, ENSG00000120992
SP_PIR_KEYWORDS	fatty acid metabolism	3	3.61446	0.0281387	29.1266	ENSG00000103066, ENSG00000176715, ENSG00000120992
GOTERM_BP_FAT	GO:0006631~fatty acid metabolic process	3	3.61446	0.22449	97.8748	ENSG00000103066, ENSG00000176715, ENSG00000120992
Annotation Cluster 7	Enrichment Score: 1.1196216092974476
Category	Term	Count	%	P-Value	FDR	Genes
INTERPRO	IPR003959:ATPase, AAA-type, core	3	3.61446	0.0210343	23.8271	ENSG00000102910, ENSG00000163918, ENSG00000145375
INTERPRO	IPR003593:ATPase, AAA+ type, core	3	3.61446	0.140198	85.5411	ENSG00000102910, ENSG00000163918, ENSG00000145375
SMART	SM00382:AAA	3	3.61446	0.148411	79.4054	ENSG00000102910, ENSG00000163918, ENSG00000145375
Annotation Cluster 8	Enrichment Score: 1.0088841821316248
Category	Term	Count	%	P-Value	FDR	Genes
UP_SEQ_FEATURE	repeat:ANK 1	4	4.81928	0.0749577	65.8364	ENSG00000137831, ENSG00000058272, ENSG00000114626, ENSG00000111199
UP_SEQ_FEATURE	repeat:ANK 2	4	4.81928	0.0757169	66.2209	ENSG00000137831, ENSG00000058272, ENSG00000114626, ENSG00000111199
SP_PIR_KEYWORDS	ank repeat	4	4.81928	0.0807203	63.7667	ENSG00000137831, ENSG00000058272, ENSG00000114626, ENSG00000111199
INTERPRO	IPR002110:Ankyrin	4	4.81928	0.0949974	72.1383	ENSG00000137831, ENSG00000058272, ENSG00000114626, ENSG00000111199
SMART	SM00248:ANK	4	4.81928	0.102272	65.3948	ENSG00000137831, ENSG00000058272, ENSG00000114626, ENSG00000111199
UP_SEQ_FEATURE	repeat:ANK 3	3	3.61446	0.198718	95.282	ENSG00000137831, ENSG00000058272, ENSG00000111199
Annotation Cluster 9	Enrichment Score: 0.915372299778807
Category	Term	Count	%	P-Value	FDR	Genes
GOTERM_BP_FAT	GO:0033365~protein localization in organelle	4	4.81928	0.0281163	35.0808	ENSG00000103197, ENSG00000140463, ENSG00000168434, ENSG00000114030
GOTERM_BP_FAT	GO:0034613~cellular protein localization	6	7.22892	0.0374791	43.9357	ENSG00000102910, ENSG00000136738, ENSG00000103197, ENSG00000140463, ENSG00000168434, ENSG00000114030
GOTERM_BP_FAT	GO:0070727~cellular macromolecule localization	6	7.22892	0.0384822	44.8143	ENSG00000102910, ENSG00000136738, ENSG00000103197, ENSG00000140463, ENSG00000168434, ENSG00000114030
GOTERM_BP_FAT	GO:0034504~protein localization in nucleus	3	3.61446	0.067136	65.103	ENSG00000103197, ENSG00000140463, ENSG00000114030
GOTERM_BP_FAT	GO:0046907~intracellular transport	7	8.43373	0.07473	69.1672	ENSG00000102910, ENSG00000136738, ENSG00000142197, ENSG00000103197, ENSG00000140463, ENSG00000168434, ENSG00000114030
GOTERM_BP_FAT	GO:0006886~intracellular protein transport	5	6.0241	0.0879787	75.2184	ENSG00000102910, ENSG00000136738, ENSG00000103197, ENSG00000168434, ENSG00000114030
GOTERM_BP_FAT	GO:0008104~protein localization	7	8.43373	0.205403	96.9284	ENSG00000102910, ENSG00000136738, ENSG00000142197, ENSG00000103197, ENSG00000140463, ENSG00000168434, ENSG00000114030
GOTERM_BP_FAT	GO:0006605~protein targeting	3	3.61446	0.252874	98.7919	ENSG00000102910, ENSG00000103197, ENSG00000114030
GOTERM_BP_FAT	GO:0015031~protein transport	6	7.22892	0.259097	98.9357	ENSG00000102910, ENSG00000136738, ENSG00000142197, ENSG00000103197, ENSG00000168434, ENSG00000114030
GOTERM_BP_FAT	GO:0045184~establishment of protein localization	6	7.22892	0.265154	99.0602	ENSG00000102910, ENSG00000136738, ENSG00000142197, ENSG00000103197, ENSG00000168434, ENSG00000114030
SP_PIR_KEYWORDS	protein transport	4	4.81928	0.334933	99.2698	ENSG00000136738, ENSG00000142197, ENSG00000168434, ENSG00000114030
GOTERM_BP_FAT	GO:0016192~vesicle-mediated transport	4	4.81928	0.484472	99.9956	ENSG00000142197, ENSG00000103197, ENSG00000168434, ENSG00000152503
Annotation Cluster 10	Enrichment Score: 0.7394188234497278
Category	Term	Count	%	P-Value	FDR	Genes
GOTERM_BP_FAT	GO:0045792~negative regulation of cell size	3	3.61446	0.073464	68.5219	ENSG00000130827, ENSG00000103197, ENSG00000078900
GOTERM_BP_FAT	GO:0008361~regulation of cell size	3	3.61446	0.237822	98.3658	ENSG00000130827, ENSG00000103197, ENSG00000078900
GOTERM_BP_FAT	GO:0032535~regulation of cellular component size	3	3.61446	0.346272	99.8402	ENSG00000130827, ENSG00000103197, ENSG00000078900
Annotation Cluster 11	Enrichment Score: 0.7034264865870884
Category	Term	Count	%	P-Value	FDR	Genes
SP_PIR_KEYWORDS	zinc	17	20.4819	0.0191002	20.7541	ENSG00000105866, ENSG00000198026, ENSG00000145220, ENSG00000078900, ENSG00000152503, ENSG00000118197, ENSG00000100711, ENSG00000160323, ENSG00000156983, ENSG00000082996, ENSG00000164219, ENSG00000092439, ENSG00000089234, ENSG00000119403, ENSG00000116984, ENSG00000198356, ENSG00000077254
GOTERM_MF_FAT	GO:0008270~zinc ion binding	16	19.2771	0.0901983	69.9264	ENSG00000105866, ENSG00000198026, ENSG00000145220, ENSG00000078900, ENSG00000152503, ENSG00000118197, ENSG00000100711, ENSG00000160323, ENSG00000156983, ENSG00000082996, ENSG00000164219, ENSG00000092439, ENSG00000089234, ENSG00000119403, ENSG00000116984, ENSG00000077254
SP_PIR_KEYWORDS	metal-binding	18	21.6867	0.112375	76.2563	ENSG00000105866, ENSG00000181523, ENSG00000198026, ENSG00000145220, ENSG00000078900, ENSG00000152503, ENSG00000118197, ENSG00000100711, ENSG00000160323, ENSG00000156983, ENSG00000082996, ENSG00000164219, ENSG00000092439, ENSG00000089234, ENSG00000119403, ENSG00000116984, ENSG00000198356, ENSG00000077254
SP_PIR_KEYWORDS	zinc-finger	11	13.253	0.184499	91.4571	ENSG00000156983, ENSG00000105866, ENSG00000198026, ENSG00000082996, ENSG00000089234, ENSG00000119403, ENSG00000145220, ENSG00000152503, ENSG00000077254, ENSG00000118197, ENSG00000100711
GOTERM_MF_FAT	GO:0046914~transition metal ion binding	16	19.2771	0.272433	98.2449	ENSG00000105866, ENSG00000198026, ENSG00000145220, ENSG00000078900, ENSG00000152503, ENSG00000118197, ENSG00000100711, ENSG00000160323, ENSG00000156983, ENSG00000082996, ENSG00000164219, ENSG00000092439, ENSG00000089234, ENSG00000119403, ENSG00000116984, ENSG00000077254
GOTERM_MF_FAT	GO:0043167~ion binding	20	24.0964	0.579	99.9983	ENSG00000105866, ENSG00000181523, ENSG00000198026, ENSG00000145220, ENSG00000078900, ENSG00000111199, ENSG00000152503, ENSG00000118197, ENSG00000100711, ENSG00000160323, ENSG00000167614, ENSG00000156983, ENSG00000082996, ENSG00000164219, ENSG00000092439, ENSG00000089234, ENSG00000119403, ENSG00000116984, ENSG00000077254, ENSG00000073146
GOTERM_MF_FAT	GO:0046872~metal ion binding	19	22.8916	0.637836	99.9998	ENSG00000105866, ENSG00000181523, ENSG00000198026, ENSG00000145220, ENSG00000078900, ENSG00000111199, ENSG00000152503, ENSG00000118197, ENSG00000100711, ENSG00000160323, ENSG00000156983, ENSG00000082996, ENSG00000164219, ENSG00000092439, ENSG00000089234, ENSG00000119403, ENSG00000116984, ENSG00000077254, ENSG00000073146
GOTERM_MF_FAT	GO:0043169~cation binding	19	22.8916	0.656209	99.9999	ENSG00000105866, ENSG00000181523, ENSG00000198026, ENSG00000145220, ENSG00000078900, ENSG00000111199, ENSG00000152503, ENSG00000118197, ENSG00000100711, ENSG00000160323, ENSG00000156983, ENSG00000082996, ENSG00000164219, ENSG00000092439, ENSG00000089234, ENSG00000119403, ENSG00000116984, ENSG00000077254, ENSG00000073146
Annotation Cluster 12	Enrichment Score: 0.6381007810917214
Category	Term	Count	%	P-Value	FDR	Genes
GOTERM_BP_FAT	GO:0019953~sexual reproduction	5	6.0241	0.151378	91.6801	ENSG00000145375, ENSG00000140463, ENSG00000054796, ENSG00000152503, ENSG00000073146
GOTERM_BP_FAT	GO:0048232~male gamete generation	4	4.81928	0.161745	93.0936	ENSG00000145375, ENSG00000140463, ENSG00000054796, ENSG00000073146
GOTERM_BP_FAT	GO:0007283~spermatogenesis	4	4.81928	0.161745	93.0936	ENSG00000145375, ENSG00000140463, ENSG00000054796, ENSG00000073146
GOTERM_BP_FAT	GO:0007276~gamete generation	4	4.81928	0.263281	99.0232	ENSG00000145375, ENSG00000140463, ENSG00000054796, ENSG00000073146
GOTERM_BP_FAT	GO:0032504~multicellular organism reproduction	4	4.81928	0.377247	99.9234	ENSG00000145375, ENSG00000140463, ENSG00000054796, ENSG00000073146
GOTERM_BP_FAT	GO:0048609~reproductive process in a multicellular organism	4	4.81928	0.377247	99.9234	ENSG00000145375, ENSG00000140463, ENSG00000054796, ENSG00000073146
Annotation Cluster 13	Enrichment Score: 0.5933154478848566
Category	Term	Count	%	P-Value	FDR	Genes
GOTERM_BP_FAT	GO:0006259~DNA metabolic process	5	6.0241	0.193758	96.1711	ENSG00000163918, ENSG00000167670, ENSG00000054796, ENSG00000078900, ENSG00000100038
GOTERM_BP_FAT	GO:0006974~response to DNA damage stimulus	4	4.81928	0.236605	98.3258	ENSG00000137831, ENSG00000163918, ENSG00000167670, ENSG00000078900
GOTERM_BP_FAT	GO:0033554~cellular response to stress	5	6.0241	0.251266	98.752	ENSG00000137831, ENSG00000163918, ENSG00000167670, ENSG00000078900, ENSG00000111199
GOTERM_BP_FAT	GO:0006281~DNA repair	3	3.61446	0.367554	99.9032	ENSG00000163918, ENSG00000167670, ENSG00000078900
Annotation Cluster 14	Enrichment Score: 0.48212694957907565
Category	Term	Count	%	P-Value	FDR	Genes
GOTERM_CC_FAT	GO:0005694~chromosome	5	6.0241	0.169264	89.242	ENSG00000154473, ENSG00000100029, ENSG00000163918, ENSG00000054796, ENSG00000100038
GOTERM_BP_FAT	GO:0022402~cell cycle process	5	6.0241	0.250276	98.7267	ENSG00000154473, ENSG00000100029, ENSG00000140463, ENSG00000054796, ENSG00000078900
GOTERM_BP_FAT	GO:0007049~cell cycle	6	7.22892	0.271247	99.1715	ENSG00000154473, ENSG00000100029, ENSG00000167670, ENSG00000140463, ENSG00000054796, ENSG00000078900
GOTERM_BP_FAT	GO:0000279~M phase	3	3.61446	0.438997	99.9843	ENSG00000154473, ENSG00000100029, ENSG00000054796
SP_PIR_KEYWORDS	ubl conjugation	4	4.81928	0.452192	99.9296	ENSG00000154473, ENSG00000100029, ENSG00000078900, ENSG00000077254
GOTERM_BP_FAT	GO:0022403~cell cycle phase	3	3.61446	0.561184	99.9996	ENSG00000154473, ENSG00000100029, ENSG00000054796
Annotation Cluster 15	Enrichment Score: 0.4677513463071452
Category	Term	Count	%	P-Value	FDR	Genes
GOTERM_CC_FAT	GO:0000267~cell fraction	9	10.8434	0.132429	81.8756	ENSG00000101850, ENSG00000103066, ENSG00000137831, ENSG00000123338, ENSG00000103197, ENSG00000116984, ENSG00000198356, ENSG00000167780, ENSG00000115839
GOTERM_CC_FAT	GO:0005624~membrane fraction	5	6.0241	0.531722	99.9891	ENSG00000101850, ENSG00000137831, ENSG00000123338, ENSG00000103197, ENSG00000167780
GOTERM_CC_FAT	GO:0005626~insoluble fraction	5	6.0241	0.56115	99.995	ENSG00000101850, ENSG00000137831, ENSG00000123338, ENSG00000103197, ENSG00000167780
Annotation Cluster 16	Enrichment Score: 0.45092781411511434
Category	Term	Count	%	P-Value	FDR	Genes
GOTERM_CC_FAT	GO:0044431~Golgi apparatus part	4	4.81928	0.159589	87.6351	ENSG00000073849, ENSG00000136935, ENSG00000142197, ENSG00000168434
GOTERM_CC_FAT	GO:0005794~Golgi apparatus	6	7.22892	0.389962	99.7373	ENSG00000073849, ENSG00000136935, ENSG00000142197, ENSG00000103197, ENSG00000168434, ENSG00000149269
SP_PIR_KEYWORDS	golgi apparatus	3	3.61446	0.713167	100	ENSG00000073849, ENSG00000136935, ENSG00000168434
Annotation Cluster 17	Enrichment Score: 0.44564785781350447
Category	Term	Count	%	P-Value	FDR	Genes
INTERPRO	IPR018957:Zinc finger, C3HC4 RING-type	3	3.61446	0.279129	98.4857	ENSG00000082996, ENSG00000089234, ENSG00000152503
INTERPRO	IPR017907:Zinc finger, RING-type, conserved site	3	3.61446	0.366193	99.7086	ENSG00000082996, ENSG00000089234, ENSG00000152503
INTERPRO	IPR001841:Zinc finger, RING-type	3	3.61446	0.392284	99.8299	ENSG00000082996, ENSG00000089234, ENSG00000152503
SMART	SM00184:RING	3	3.61446	0.411428	99.4558	ENSG00000082996, ENSG00000089234, ENSG00000152503
Annotation Cluster 18	Enrichment Score: 0.44156083588513306
Category	Term	Count	%	P-Value	FDR	Genes
KEGG_PATHWAY	hsa04510:Focal adhesion	4	4.81928	0.0479006	38.7473	ENSG00000058272, ENSG00000171608, ENSG00000037280, ENSG00000149269
UP_SEQ_FEATURE	binding site:ATP	5	6.0241	0.197634	95.1933	ENSG00000176715, ENSG00000092439, ENSG00000037280, ENSG00000198356, ENSG00000149269
UP_SEQ_FEATURE	active site:Proton acceptor	5	6.0241	0.304548	99.3305	ENSG00000151498, ENSG00000092439, ENSG00000037280, ENSG00000117308, ENSG00000149269
SP_PIR_KEYWORDS	kinase	5	6.0241	0.32924	99.1908	ENSG00000092439, ENSG00000171608, ENSG00000037280, ENSG00000172456, ENSG00000149269
GOTERM_BP_FAT	GO:0006468~protein amino acid phosphorylation	5	6.0241	0.354448	99.868	ENSG00000152520, ENSG00000092439, ENSG00000171608, ENSG00000037280, ENSG00000149269
GOTERM_BP_FAT	GO:0016310~phosphorylation	5	6.0241	0.490537	99.9963	ENSG00000152520, ENSG00000092439, ENSG00000171608, ENSG00000037280, ENSG00000149269
GOTERM_MF_FAT	GO:0004672~protein kinase activity	4	4.81928	0.524241	99.9921	ENSG00000152520, ENSG00000092439, ENSG00000037280, ENSG00000149269
UP_SEQ_FEATURE	domain:Protein kinase	3	3.61446	0.594533	99.9996	ENSG00000152520, ENSG00000037280, ENSG00000149269
INTERPRO	IPR000719:Protein kinase, core	3	3.61446	0.6433	99.9998	ENSG00000152520, ENSG00000037280, ENSG00000149269
GOTERM_BP_FAT	GO:0006796~phosphate metabolic process	5	6.0241	0.647975	100	ENSG00000152520, ENSG00000092439, ENSG00000171608, ENSG00000037280, ENSG00000149269
GOTERM_BP_FAT	GO:0006793~phosphorus metabolic process	5	6.0241	0.647975	100	ENSG00000152520, ENSG00000092439, ENSG00000171608, ENSG00000037280, ENSG00000149269
Annotation Cluster 19	Enrichment Score: 0.4366824837175019
Category	Term	Count	%	P-Value	FDR	Genes
SP_PIR_KEYWORDS	cytoskeleton	6	7.22892	0.130145	81.3957	ENSG00000068885, ENSG00000137831, ENSG00000140463, ENSG00000132912, ENSG00000152503, ENSG00000204104
GOTERM_CC_FAT	GO:0005815~microtubule organizing center	3	3.61446	0.333706	99.2414	ENSG00000068885, ENSG00000140463, ENSG00000132912
GOTERM_CC_FAT	GO:0005856~cytoskeleton	8	9.63855	0.475185	99.957	ENSG00000068885, ENSG00000137831, ENSG00000135720, ENSG00000103197, ENSG00000140463, ENSG00000132912, ENSG00000152503, ENSG00000204104
GOTERM_CC_FAT	GO:0015630~microtubule cytoskeleton	4	4.81928	0.479315	99.9609	ENSG00000068885, ENSG00000135720, ENSG00000140463, ENSG00000132912
GOTERM_CC_FAT	GO:0044430~cytoskeletal part	5	6.0241	0.662696	99.9998	ENSG00000068885, ENSG00000135720, ENSG00000103197, ENSG00000140463, ENSG00000132912
Annotation Cluster 20	Enrichment Score: 0.3527520726471861
Category	Term	Count	%	P-Value	FDR	Genes
SP_PIR_KEYWORDS	Protease	4	4.81928	0.333776	99.2544	ENSG00000102910, ENSG00000162402, ENSG00000077254, ENSG00000160323
GOTERM_MF_FAT	GO:0070011~peptidase activity, acting on L-amino acid peptides	4	4.81928	0.457881	99.9583	ENSG00000102910, ENSG00000162402, ENSG00000077254, ENSG00000160323
GOTERM_MF_FAT	GO:0008233~peptidase activity	4	4.81928	0.487474	99.9796	ENSG00000102910, ENSG00000162402, ENSG00000077254, ENSG00000160323
GOTERM_BP_FAT	GO:0006508~proteolysis	6	7.22892	0.520993	99.9986	ENSG00000102910, ENSG00000154473, ENSG00000089234, ENSG00000162402, ENSG00000077254, ENSG00000160323
Annotation Cluster 21	Enrichment Score: 0.3464299463148818
Category	Term	Count	%	P-Value	FDR	Genes
SP_PIR_KEYWORDS	activator	6	7.22892	0.0683171	57.4094	ENSG00000156983, ENSG00000151498, ENSG00000105866, ENSG00000134532, ENSG00000136518, ENSG00000078900
SP_PIR_KEYWORDS	transcription regulation	10	12.0482	0.485408	99.9669	ENSG00000156983, ENSG00000151498, ENSG00000105866, ENSG00000198026, ENSG00000152382, ENSG00000167670, ENSG00000134532, ENSG00000119403, ENSG00000136518, ENSG00000078900
SP_PIR_KEYWORDS	Transcription	10	12.0482	0.512838	99.9829	ENSG00000156983, ENSG00000151498, ENSG00000105866, ENSG00000198026, ENSG00000152382, ENSG00000167670, ENSG00000134532, ENSG00000119403, ENSG00000136518, ENSG00000078900
GOTERM_BP_FAT	GO:0006350~transcription	10	12.0482	0.620942	100	ENSG00000156983, ENSG00000151498, ENSG00000105866, ENSG00000198026, ENSG00000152382, ENSG00000167670, ENSG00000134532, ENSG00000119403, ENSG00000136518, ENSG00000078900
GOTERM_BP_FAT	GO:0045449~regulation of transcription	10	12.0482	0.854709	100	ENSG00000156983, ENSG00000151498, ENSG00000105866, ENSG00000198026, ENSG00000152382, ENSG00000167670, ENSG00000134532, ENSG00000119403, ENSG00000136518, ENSG00000078900
GOTERM_MF_FAT	GO:0030528~transcription regulator activity	5	6.0241	0.924559	100	ENSG00000156983, ENSG00000105866, ENSG00000152382, ENSG00000134532, ENSG00000078900
Annotation Cluster 22	Enrichment Score: 0.34407119214149173
Category	Term	Count	%	P-Value	FDR	Genes
GOTERM_BP_FAT	GO:0006511~ubiquitin-dependent protein catabolic process	3	3.61446	0.298109	99.531	ENSG00000154473, ENSG00000162402, ENSG00000077254
SP_PIR_KEYWORDS	ubl conjugation pathway	4	4.81928	0.362657	99.5631	ENSG00000089234, ENSG00000162402, ENSG00000152503, ENSG00000077254
GOTERM_BP_FAT	GO:0044265~cellular macromolecule catabolic process	5	6.0241	0.41456	99.97	ENSG00000154473, ENSG00000152520, ENSG00000089234, ENSG00000162402, ENSG00000077254
GOTERM_BP_FAT	GO:0009057~macromolecule catabolic process	5	6.0241	0.471593	99.9936	ENSG00000154473, ENSG00000152520, ENSG00000089234, ENSG00000162402, ENSG00000077254
GOTERM_BP_FAT	GO:0043632~modification-dependent macromolecule catabolic process	4	4.81928	0.482145	99.9953	ENSG00000154473, ENSG00000089234, ENSG00000162402, ENSG00000077254
GOTERM_BP_FAT	GO:0019941~modification-dependent protein catabolic process	4	4.81928	0.482145	99.9953	ENSG00000154473, ENSG00000089234, ENSG00000162402, ENSG00000077254
GOTERM_BP_FAT	GO:0051603~proteolysis involved in cellular protein catabolic process	4	4.81928	0.512012	99.9981	ENSG00000154473, ENSG00000089234, ENSG00000162402, ENSG00000077254
GOTERM_BP_FAT	GO:0044257~cellular protein catabolic process	4	4.81928	0.515404	99.9983	ENSG00000154473, ENSG00000089234, ENSG00000162402, ENSG00000077254
GOTERM_BP_FAT	GO:0006508~proteolysis	6	7.22892	0.520993	99.9986	ENSG00000102910, ENSG00000154473, ENSG00000089234, ENSG00000162402, ENSG00000077254, ENSG00000160323
GOTERM_BP_FAT	GO:0030163~protein catabolic process	4	4.81928	0.536598	99.9991	ENSG00000154473, ENSG00000089234, ENSG00000162402, ENSG00000077254
Annotation Cluster 23	Enrichment Score: 0.3425212650555709
Category	Term	Count	%	P-Value	FDR	Genes
GOTERM_BP_FAT	GO:0043405~regulation of MAP kinase activity	3	3.61446	0.132887	88.4673	ENSG00000103197, ENSG00000078900, ENSG00000149269
GOTERM_BP_FAT	GO:0010627~regulation of protein kinase cascade	3	3.61446	0.309799	99.6363	ENSG00000103197, ENSG00000078900, ENSG00000149269
GOTERM_BP_FAT	GO:0045859~regulation of protein kinase activity	3	3.61446	0.463383	99.992	ENSG00000103197, ENSG00000078900, ENSG00000149269
GOTERM_BP_FAT	GO:0043549~regulation of kinase activity	3	3.61446	0.481275	99.9952	ENSG00000103197, ENSG00000078900, ENSG00000149269
GOTERM_BP_FAT	GO:0051338~regulation of transferase activity	3	3.61446	0.503134	99.9975	ENSG00000103197, ENSG00000078900, ENSG00000149269
GOTERM_BP_FAT	GO:0042325~regulation of phosphorylation	3	3.61446	0.6263	100	ENSG00000103197, ENSG00000078900, ENSG00000149269
GOTERM_BP_FAT	GO:0019220~regulation of phosphate metabolic process	3	3.61446	0.648201	100	ENSG00000103197, ENSG00000078900, ENSG00000149269
GOTERM_BP_FAT	GO:0051174~regulation of phosphorus metabolic process	3	3.61446	0.648201	100	ENSG00000103197, ENSG00000078900, ENSG00000149269
GOTERM_BP_FAT	GO:0007242~intracellular signaling cascade	6	7.22892	0.680029	100	ENSG00000137831, ENSG00000163918, ENSG00000103197, ENSG00000171608, ENSG00000078900, ENSG00000149269
Annotation Cluster 24	Enrichment Score: 0.2785681130279355
Category	Term	Count	%	P-Value	FDR	Genes
GOTERM_BP_FAT	GO:0015674~di-, tri-valent inorganic cation transport	3	3.61446	0.188241	95.7544	ENSG00000167614, ENSG00000092439, ENSG00000111199
SP_PIR_KEYWORDS	ionic channel	3	3.61446	0.388203	99.7333	ENSG00000167614, ENSG00000092439, ENSG00000111199
GOTERM_MF_FAT	GO:0046873~metal ion transmembrane transporter activity	3	3.61446	0.441478	99.9391	ENSG00000167614, ENSG00000092439, ENSG00000111199
GOTERM_MF_FAT	GO:0005216~ion channel activity	3	3.61446	0.527344	99.9927	ENSG00000167614, ENSG00000092439, ENSG00000111199
GOTERM_MF_FAT	GO:0022838~substrate specific channel activity	3	3.61446	0.544005	99.9954	ENSG00000167614, ENSG00000092439, ENSG00000111199
SP_PIR_KEYWORDS	transport	8	9.63855	0.562423	99.9953	ENSG00000167614, ENSG00000136738, ENSG00000092439, ENSG00000142197, ENSG00000168434, ENSG00000114030, ENSG00000198356, ENSG00000111199
GOTERM_MF_FAT	GO:0015267~channel activity	3	3.61446	0.562937	99.9973	ENSG00000167614, ENSG00000092439, ENSG00000111199
GOTERM_MF_FAT	GO:0022803~passive transmembrane transporter activity	3	3.61446	0.564268	99.9974	ENSG00000167614, ENSG00000092439, ENSG00000111199
GOTERM_BP_FAT	GO:0030001~metal ion transport	3	3.61446	0.62512	100	ENSG00000167614, ENSG00000092439, ENSG00000111199
SP_PIR_KEYWORDS	ion transport	3	3.61446	0.704188	100	ENSG00000167614, ENSG00000092439, ENSG00000111199
GOTERM_BP_FAT	GO:0006812~cation transport	3	3.61446	0.718468	100	ENSG00000167614, ENSG00000092439, ENSG00000111199
GOTERM_BP_FAT	GO:0006811~ion transport	3	3.61446	0.86843	100	ENSG00000167614, ENSG00000092439, ENSG00000111199
Annotation Cluster 25	Enrichment Score: 0.2453515836165011
Category	Term	Count	%	P-Value	FDR	Genes
SP_PIR_KEYWORDS	activator	6	7.22892	0.0683171	57.4094	ENSG00000156983, ENSG00000151498, ENSG00000105866, ENSG00000134532, ENSG00000136518, ENSG00000078900
GOTERM_MF_FAT	GO:0030528~transcription regulator activity	5	6.0241	0.924559	100	ENSG00000156983, ENSG00000105866, ENSG00000152382, ENSG00000134532, ENSG00000078900
GOTERM_MF_FAT	GO:0003700~transcription factor activity	3	3.61446	0.94253	100	ENSG00000105866, ENSG00000134532, ENSG00000078900
GOTERM_BP_FAT	GO:0006355~regulation of transcription, DNA-dependent	3	3.61446	0.998094	100	ENSG00000105866, ENSG00000134532, ENSG00000078900
GOTERM_BP_FAT	GO:0051252~regulation of RNA metabolic process	3	3.61446	0.998416	100	ENSG00000105866, ENSG00000134532, ENSG00000078900
Annotation Cluster 26	Enrichment Score: 0.2142092991478518
Category	Term	Count	%	P-Value	FDR	Genes
SP_PIR_KEYWORDS	activator	6	7.22892	0.0683171	57.4094	ENSG00000156983, ENSG00000151498, ENSG00000105866, ENSG00000134532, ENSG00000136518, ENSG00000078900
SP_PIR_KEYWORDS	DNA binding	3	3.61446	0.4207	99.8619	ENSG00000156983, ENSG00000105866, ENSG00000134532
GOTERM_BP_FAT	GO:0045941~positive regulation of transcription	3	3.61446	0.728683	100	ENSG00000156983, ENSG00000134532, ENSG00000078900
GOTERM_BP_FAT	GO:0010628~positive regulation of gene expression	3	3.61446	0.743864	100	ENSG00000156983, ENSG00000134532, ENSG00000078900
GOTERM_BP_FAT	GO:0045935~positive regulation of nucleobase, nucleoside, nucleotide and nucleic acid metabolic process	3	3.61446	0.779112	100	ENSG00000156983, ENSG00000134532, ENSG00000078900
GOTERM_BP_FAT	GO:0051173~positive regulation of nitrogen compound metabolic process	3	3.61446	0.794041	100	ENSG00000156983, ENSG00000134532, ENSG00000078900
GOTERM_BP_FAT	GO:0010557~positive regulation of macromolecule biosynthetic process	3	3.61446	0.801174	100	ENSG00000156983, ENSG00000134532, ENSG00000078900
GOTERM_BP_FAT	GO:0031328~positive regulation of cellular biosynthetic process	3	3.61446	0.821939	100	ENSG00000156983, ENSG00000134532, ENSG00000078900
GOTERM_BP_FAT	GO:0009891~positive regulation of biosynthetic process	3	3.61446	0.82822	100	ENSG00000156983, ENSG00000134532, ENSG00000078900
GOTERM_BP_FAT	GO:0010604~positive regulation of macromolecule metabolic process	3	3.61446	0.905888	100	ENSG00000156983, ENSG00000134532, ENSG00000078900
GOTERM_MF_FAT	GO:0030528~transcription regulator activity	5	6.0241	0.924559	100	ENSG00000156983, ENSG00000105866, ENSG00000152382, ENSG00000134532, ENSG00000078900
Annotation Cluster 27	Enrichment Score: 0.15239404472451776
Category	Term	Count	%	P-Value	FDR	Genes
GOTERM_BP_FAT	GO:0007242~intracellular signaling cascade	6	7.22892	0.680029	100	ENSG00000137831, ENSG00000163918, ENSG00000103197, ENSG00000171608, ENSG00000078900, ENSG00000149269
GOTERM_BP_FAT	GO:0043085~positive regulation of catalytic activity	3	3.61446	0.685927	100	ENSG00000137831, ENSG00000103197, ENSG00000149269
GOTERM_BP_FAT	GO:0044093~positive regulation of molecular function	3	3.61446	0.748191	100	ENSG00000137831, ENSG00000103197, ENSG00000149269
Annotation Cluster 28	Enrichment Score: 0.051473042253232126
Category	Term	Count	%	P-Value	FDR	Genes
INTERPRO	IPR007087:Zinc finger, C2H2-type	3	3.61446	0.878698	100	ENSG00000156983, ENSG00000105866, ENSG00000198026
INTERPRO	IPR015880:Zinc finger, C2H2-like	3	3.61446	0.884468	100	ENSG00000156983, ENSG00000105866, ENSG00000198026
SMART	SM00355:ZnF_C2H2	3	3.61446	0.901693	100	ENSG00000156983, ENSG00000105866, ENSG00000198026
Annotation Cluster 29	Enrichment Score: 0.03437399284748709
Category	Term	Count	%	P-Value	FDR	Genes
GOTERM_CC_FAT	GO:0044459~plasma membrane part	8	9.63855	0.911799	100	ENSG00000136738, ENSG00000123338, ENSG00000103197, ENSG00000140463, ENSG00000037280, ENSG00000104853, ENSG00000149269, ENSG00000009694
GOTERM_CC_FAT	GO:0005887~integral to plasma membrane	4	4.81928	0.926582	100	ENSG00000123338, ENSG00000037280, ENSG00000104853, ENSG00000009694
GOTERM_CC_FAT	GO:0031226~intrinsic to plasma membrane	4	4.81928	0.933459	100	ENSG00000123338, ENSG00000037280, ENSG00000104853, ENSG00000009694
Annotation Cluster 30	Enrichment Score: 0.020508748748493157
Category	Term	Count	%	P-Value	FDR	Genes
UP_SEQ_FEATURE	topological domain:Extracellular	11	13.253	0.733003	100	ENSG00000100095, ENSG00000167614, ENSG00000101850, ENSG00000130827, ENSG00000149582, ENSG00000092439, ENSG00000037280, ENSG00000104853, ENSG00000111199, ENSG00000105983, ENSG00000009694
UP_SEQ_FEATURE	topological domain:Cytoplasmic	12	14.4578	0.868483	100	ENSG00000100095, ENSG00000167614, ENSG00000073849, ENSG00000101850, ENSG00000130827, ENSG00000149582, ENSG00000092439, ENSG00000037280, ENSG00000104853, ENSG00000111199, ENSG00000105983, ENSG00000009694
GOTERM_CC_FAT	GO:0005886~plasma membrane	14	16.8675	0.934713	100	ENSG00000149582, ENSG00000123338, ENSG00000136518, ENSG00000111199, ENSG00000149269, ENSG00000167614, ENSG00000136738, ENSG00000130827, ENSG00000092439, ENSG00000103197, ENSG00000140463, ENSG00000037280, ENSG00000104853, ENSG00000009694
SP_PIR_KEYWORDS	glycoprotein	14	16.8675	0.940112	100	ENSG00000100095, ENSG00000101850, ENSG00000181523, ENSG00000149582, ENSG00000197006, ENSG00000160323, ENSG00000073849, ENSG00000167614, ENSG00000130827, ENSG00000103066, ENSG00000103197, ENSG00000037280, ENSG00000104853, ENSG00000009694
UP_SEQ_FEATURE	glycosylation site:N-linked (GlcNAc...)	13	15.6627	0.953026	100	ENSG00000100095, ENSG00000101850, ENSG00000181523, ENSG00000149582, ENSG00000197006, ENSG00000160323, ENSG00000073849, ENSG00000167614, ENSG00000130827, ENSG00000103066, ENSG00000037280, ENSG00000104853, ENSG00000009694
GOTERM_CC_FAT	GO:0005576~extracellular region	6	7.22892	0.969385	100	ENSG00000073849, ENSG00000103066, ENSG00000149582, ENSG00000137831, ENSG00000009694, ENSG00000160323
SP_PIR_KEYWORDS	Secreted	4	4.81928	0.977499	100	ENSG00000073849, ENSG00000103066, ENSG00000149582, ENSG00000160323
SP_PIR_KEYWORDS	membrane	19	22.8916	0.98472	100	ENSG00000100095, ENSG00000101850, ENSG00000149582, ENSG00000123338, ENSG00000111199, ENSG00000105983, ENSG00000167614, ENSG00000073849, ENSG00000136738, ENSG00000130827, ENSG00000136935, ENSG00000092439, ENSG00000103197, ENSG00000037280, ENSG00000140463, ENSG00000104853, ENSG00000168434, ENSG00000167780, ENSG00000009694
UP_SEQ_FEATURE	transmembrane region	14	16.8675	0.986482	100	ENSG00000100095, ENSG00000101850, ENSG00000149582, ENSG00000123338, ENSG00000111199, ENSG00000105983, ENSG00000073849, ENSG00000167614, ENSG00000130827, ENSG00000092439, ENSG00000037280, ENSG00000104853, ENSG00000167780, ENSG00000009694
SP_PIR_KEYWORDS	transmembrane	14	16.8675	0.987527	100	ENSG00000100095, ENSG00000101850, ENSG00000149582, ENSG00000123338, ENSG00000111199, ENSG00000105983, ENSG00000073849, ENSG00000167614, ENSG00000130827, ENSG00000092439, ENSG00000037280, ENSG00000104853, ENSG00000167780, ENSG00000009694
SP_PIR_KEYWORDS	signal	8	9.63855	0.989161	100	ENSG00000100095, ENSG00000130827, ENSG00000103066, ENSG00000149582, ENSG00000181523, ENSG00000037280, ENSG00000197006, ENSG00000160323
UP_SEQ_FEATURE	signal peptide	8	9.63855	0.989825	100	ENSG00000100095, ENSG00000130827, ENSG00000103066, ENSG00000149582, ENSG00000181523, ENSG00000037280, ENSG00000197006, ENSG00000160323
UP_SEQ_FEATURE	disulfide bond	6	7.22892	0.995087	100	ENSG00000100095, ENSG00000073849, ENSG00000149582, ENSG00000037280, ENSG00000009694, ENSG00000160323
SP_PIR_KEYWORDS	disulfide bond	6	7.22892	0.996365	100	ENSG00000100095, ENSG00000073849, ENSG00000149582, ENSG00000037280, ENSG00000009694, ENSG00000160323
GOTERM_CC_FAT	GO:0016021~integral to membrane	15	18.0723	0.998993	100	ENSG00000100095, ENSG00000101850, ENSG00000149582, ENSG00000123338, ENSG00000114030, ENSG00000111199, ENSG00000105983, ENSG00000073849, ENSG00000167614, ENSG00000130827, ENSG00000092439, ENSG00000037280, ENSG00000104853, ENSG00000167780, ENSG00000009694
GOTERM_CC_FAT	GO:0031224~intrinsic to membrane	15	18.0723	0.999537	100	ENSG00000100095, ENSG00000101850, ENSG00000149582, ENSG00000123338, ENSG00000114030, ENSG00000111199, ENSG00000105983, ENSG00000073849, ENSG00000167614, ENSG00000130827, ENSG00000092439, ENSG00000037280, ENSG00000104853, ENSG00000167780, ENSG00000009694

## Sheet: sr.branch.gene.list
ENSEMBL_GENE_ID	Gene symbol	Name
ENSG00000073146	Mov10l1	Mov10l1, Moloney leukemia virus 10-like 1, homolog (mouse)
ENSG00000022840	RNF10	ring finger protein 10
ENSG00000113048	MRPS27	mitochondrial ribosomal protein S27
ENSG00000135218	CD36	CD36 molecule (thrombospondin receptor)
ENSG00000197724	Phf2	PHD finger protein 2
ENSG00000154174	TOMM70A	translocase of outer mitochondrial membrane 70 homolog A (S. cerevisiae)
ENSG00000167615	LENG8	leukocyte receptor cluster (LRC) member 8
ENSG00000176454	lpcat4	lysophosphatidylcholine acyltransferase 4
ENSG00000164961	KIAA0196	KIAA0196
ENSG00000172159	frmd3	FERM domain containing 3
ENSG00000092439	TRPM7	transient receptor potential cation channel, subfamily M, member 7
ENSG00000132153	DHX30	DEAH (Asp-Glu-Ala-His) box polypeptide 30
ENSG00000185163	ddx51	DEAD (Asp-Glu-Ala-Asp) box polypeptide 51
ENSG00000126698	DNAJC8	DnaJ (Hsp40) homolog, subfamily C, member 8
ENSG00000197181	hsd3b7, piwil2	hydroxy-delta-5-steroid dehydrogenase, 3 beta- and steroid delta-isomerase 7; piwi-like 2 (Drosophila)
ENSG00000078900	TP73	tumor protein p73
ENSG00000107521	Hps1	Hermansky-Pudlak syndrome 1
ENSG00000125851	Pcsk2	proprotein convertase subtilisin/kexin type 2
ENSG00000156983	BRPF1	bromodomain and PHD finger containing, 1
ENSG00000115839	Rab3gap1	RAB3 GTPase activating protein subunit 1 (catalytic)
ENSG00000119688	ABCD4	ATP-binding cassette, sub-family D (ALD), member 4
ENSG00000089737	DDX24	DEAD (Asp-Glu-Ala-Asp) box polypeptide 24
ENSG00000143314	Mrpl24	mitochondrial ribosomal protein L24
ENSG00000196091	MYBPC1	myosin binding protein C, slow type
ENSG00000122547	EEPD1	endonuclease/exonuclease/phosphatase family domain containing 1
ENSG00000100479	POLE2	polymerase (DNA directed), epsilon 2 (p59 subunit)
ENSG00000089123	TASP1	taspase, threonine aspartase, 1
ENSG00000071073	MGAT4A	mannosyl (alpha-1,3-)-glycoprotein beta-1,4-N-acetylglucosaminyltransferase, isozyme A
ENSG00000072310	Srebf1	sterol regulatory element binding transcription factor 1
ENSG00000152503	TRIM36	tripartite motif-containing 36
ENSG00000178425	Nt5dc1	5'-nucleotidase domain containing 1
ENSG00000125676	Thoc2(Knockdown of THO complex 2 (THOC2) by siRNA inhibits HIV-1 replication in HeLa-derived TZM-bl cells)	THO complex 2
ENSG00000127481	UBR4	ubiquitin protein ligase E3 component n-recognin 4
ENSG00000115526	CHST10	carbohydrate sulfotransferase 10
ENSG00000118513	myb	v-myb myeloblastosis viral oncogene homolog (avian)
ENSG00000113971	ACAD11, NPHP3	nephronophthisis 3 (adolescent); acyl-Coenzyme A dehydrogenase family, member 11
ENSG00000118197	ddx59	DEAD (Asp-Glu-Ala-Asp) box polypeptide 59
ENSG00000205629	LCMT1	leucine carboxyl methyltransferase 1
ENSG00000152527	PLEKHH2	pleckstrin homology domain containing, family H (with MyTH4 domain) member 2
ENSG00000136878	USP20	ubiquitin specific peptidase 20
ENSG00000135372	Nat10	N-acetyltransferase 10 (GCN5-related)
ENSG00000101199	ARFGAP1	ADP-ribosylation factor GTPase activating protein 1
ENSG00000153922	CHD1	chromodomain helicase DNA binding protein 1
ENSG00000179855	GIPC3	GIPC PDZ domain containing family, member 3
ENSG00000174844	DNAH12	dynein, axonemal, heavy chain 12
ENSG00000105983	LMBR1	limb region 1 homolog (mouse)
ENSG00000196092	PAX5	paired box 5
ENSG00000119403	phf19	PHD finger protein 19
ENSG00000024048	UBR2	ubiquitin protein ligase E3 component n-recognin 2
ENSG00000102172	LOC642590, LOC646347, Sms（智力）	spermine synthase; similar to spermine synthase
ENSG00000078070	MCCC1	methylcrotonoyl-Coenzyme A carboxylase 1 (alpha)
ENSG00000115828	QPCT	glutaminyl-peptide cyclotransferase
ENSG00000084774	cad	carbamoyl-phosphate synthetase 2, aspartate transcarbamylase, and dihydroorotase
ENSG00000140829	Dhx38	DEAH (Asp-Glu-Ala-His) box polypeptide 38
ENSG00000047249	ATP6V1H	ATPase, H+ transporting, lysosomal 50/57kDa, V1 subunit H
ENSG00000104365	IKBKB	inhibitor of kappa light polypeptide gene enhancer in B-cells, kinase beta
ENSG00000142784	WDTC1	WD and tetratricopeptide repeats 1
ENSG00000104112	SCG3	secretogranin III
ENSG00000145979	TBC1D7（Mutations in this gene have been associated with autosomal recessive megalencephaly.）	TBC1 domain family, member 7
ENSG00000157593	SLC35B2	solute carrier family 35, member B2
ENSG00000121691	cat	catalase
ENSG00000085382	HACE1	HECT domain and ankyrin repeat containing, E3 ubiquitin protein ligase 1
ENSG00000102158	MAGT1	magnesium transporter 1
ENSG00000164308	ERAP2	endoplasmic reticulum aminopeptidase 2
ENSG00000134253	TRIM45	tripartite motif-containing 45
ENSG00000169967	MAP3K2	mitogen-activated protein kinase kinase kinase 2
ENSG00000124702	KLHDC3	kelch domain containing 3
ENSG00000094914	AAAS	achalasia, adrenocortical insufficiency, alacrimia (Allgrove, triple-A)
ENSG00000060688	SNRNP40	small nuclear ribonucleoprotein 40kDa (U5)
ENSG00000115365	lancl1	LanC lantibiotic synthetase component C-like 1 (bacterial)
ENSG00000060642	PIGV	phosphatidylinositol glycan anchor biosynthesis, class V
ENSG00000052841	ttc17	tetratricopeptide repeat domain 17
ENSG00000067191	CACNB1	calcium channel, voltage-dependent, beta 1 subunit
ENSG00000140525	fanci	Fanconi anemia, complementation group I
ENSG00000120915	Ephx2	epoxide hydrolase 2, cytoplasmic
ENSG00000134444	kiaa1468	KIAA1468
ENSG00000157680	DGKI	diacylglycerol kinase, iota
ENSG00000100162	cenpm	centromere protein M
ENSG00000134014	ELP3	elongation protein 3 homolog (S. cerevisiae)
ENSG00000109762	SNX25	sorting nexin 25
ENSG00000019186	Cyp24a1	cytochrome P450, family 24, subfamily A, polypeptide 1
ENSG00000144559	C3orf31	chromosome 3 open reading frame 31
ENSG00000135720	DYNC1LI2	dynein, cytoplasmic 1, light intermediate chain 2
ENSG00000196505	GDAP2	ganglioside induced differentiation associated protein 2
ENSG00000104613	INTS10	integrator complex subunit 10
ENSG00000167994	RAB3IL1	RAB3A interacting protein (rabin3)-like 1
ENSG00000144580	RQCD1	RCD1 required for cell differentiation1 homolog (S. pombe)
ENSG00000183760	papL	iron/zinc purple acid phosphatase-like protein
ENSG00000162461	Slc25a34	solute carrier family 25, member 34
ENSG00000113013	HSPA9	heat shock 70kDa protein 9 (mortalin)
ENSG00000127603	MACF1	microtubule-actin crosslinking factor 1
ENSG00000057663	atg5	ATG5 autophagy related 5 homolog (S. cerevisiae)
ENSG00000196792	STRN3	striatin, calmodulin binding protein 3
ENSG00000166313	APBB1	amyloid beta (A4) precursor protein-binding, family B, member 1 (Fe65)
ENSG00000113569	NUP155	nucleoporin 155kDa
ENSG00000068078	fgfr3	fibroblast growth factor receptor 3
ENSG00000123338	NCKAP1L	NCK-associated protein 1-like
ENSG00000160360	gpsm1	G-protein signaling modulator 1 (AGS3-like, C. elegans)
ENSG00000059691	PET112L	PET112-like (yeast)
ENSG00000109911	Elp4	elongation protein 4 homolog (S. cerevisiae)
ENSG00000131153	GINS2	GINS complex subunit 2 (Psf2 homolog)
ENSG00000103197	TSC2	tuberous sclerosis 2
ENSG00000123374	Cdk2	cyclin-dependent kinase 2
ENSG00000144278	GALNT1, GALNT13	UDP-N-acetyl-alpha-D-galactosamine:polypeptide N-acetylgalactosaminyltransferase 13 (GalNAc-T13); UDP-N-acetyl-alpha-D-galactosamine:polypeptide N-acetylgalactosaminyltransferase 1 (GalNAc-T1)
ENSG00000164902	Phax	phosphorylated adaptor for RNA export
ENSG00000160075	ssu72	SSU72 RNA polymerase II CTD phosphatase homolog (S. cerevisiae)
ENSG00000104524	PYCRL	pyrroline-5-carboxylate reductase-like
ENSG00000073712	Fermt2	fermitin family homolog 2 (Drosophila)
ENSG00000134901	Kdelc1	KDEL (Lys-Asp-Glu-Leu) containing 1
ENSG00000160796	NBEAL2	neurobeachin-like 2
ENSG00000085449	Wdfy1	WD repeat and FYVE domain containing 1
ENSG00000141458	npc1	Niemann-Pick disease, type C1
ENSG00000160602	NEK8	NIMA (never in mitosis gene a)- related kinase 8
ENSG00000166589	CDH16	cadherin 16, KSP-cadherin
ENSG00000133687	TMTC1	transmembrane and tetratricopeptide repeat containing 1
ENSG00000198373	WWP2	WW domain containing E3 ubiquitin protein ligase 2
ENSG00000168827	GFM1	G elongation factor, mitochondrial 1
ENSG00000174373	ralgapa1	GTPase activating Rap/RanGAP domain-like 1
ENSG00000162402	usp24	ubiquitin specific peptidase 24
ENSG00000068885	IFT80	intraflagellar transport 80 homolog (Chlamydomonas)
ENSG00000075223	SEMA3C	sema domain, immunoglobulin domain (Ig), short basic domain, secreted, (semaphorin) 3C
ENSG00000093217	xylB	xylulokinase homolog (H. influenzae)
ENSG00000151612	ZNF827	zinc finger protein 827
ENSG00000140521	POLG	polymerase (DNA directed), gamma
ENSG00000170832	LOC645822, USP32	similar to TBC1 domain family, member 3; ubiquitin specific peptidase 32
ENSG00000102531	FNDC3A	fibronectin type III domain containing 3A
ENSG00000162873	Klhdc8a	kelch domain containing 8A
ENSG00000177030	DEAF1	deformed epidermal autoregulatory factor 1 (Drosophila)
ENSG00000197565	Col4a6	collagen, type IV, alpha 6
ENSG00000109572	Clcn3	chloride channel 3
ENSG00000138095	lrpprc	leucine-rich PPR-motif containing
ENSG00000112139	MDGA1	MAM domain containing glycosylphosphatidylinositol anchor 1
ENSG00000244038	DDOST	dolichyl-diphosphooligosaccharide--protein glycosyltransferase subunit (non-catalytic) [Source:HGNC Symbol;Acc:2728]

## Sheet: sr.branch.enrichment.list
Annotation Cluster 1	Enrichment Score: 2.872144731321465
Category	Term	Count	%	P-Value	FDR	Genes
SP_PIR_KEYWORDS	atp-binding	24	18.1818	2.57179e-05	0.0331463	ENSG00000160602, ENSG00000135372, ENSG00000104365, ENSG00000169967, ENSG00000132153, ENSG00000093217, ENSG00000059691, ENSG00000153922, ENSG00000140829, ENSG00000089737, ENSG00000185163, ENSG00000109572, ENSG00000078070, ENSG00000118197, ENSG00000157680, ENSG00000174844, ENSG00000084774, ENSG00000068078, ENSG00000135720, ENSG00000092439, ENSG00000113013, ENSG00000119688, ENSG00000123374, ENSG0000…
UP_SEQ_FEATURE	nucleotide phosphate-binding region:ATP	18	13.6364	0.000283815	0.414616	ENSG00000160602, ENSG00000135372, ENSG00000104365, ENSG00000169967, ENSG00000132153, ENSG00000153922, ENSG00000140829, ENSG00000089737, ENSG00000185163, ENSG00000109572, ENSG00000118197, ENSG00000174844, ENSG00000068078, ENSG00000135720, ENSG00000092439, ENSG00000119688, ENSG00000123374, ENSG00000073146
SP_PIR_KEYWORDS	nucleotide-binding	25	18.9394	0.00036204	0.465681	ENSG00000160602, ENSG00000104365, ENSG00000169967, ENSG00000132153, ENSG00000168827, ENSG00000093217, ENSG00000140829, ENSG00000089737, ENSG00000185163, ENSG00000157680, ENSG00000135720, ENSG00000092439, ENSG00000123374, ENSG00000135372, ENSG00000059691, ENSG00000153922, ENSG00000109572, ENSG00000078070, ENSG00000118197, ENSG00000174844, ENSG00000084774, ENSG00000068078, ENSG00000113013, ENSG0000…
GOTERM_MF_FAT	GO:0005524~ATP binding	24	18.1818	0.000933836	1.22434	ENSG00000160602, ENSG00000135372, ENSG00000104365, ENSG00000169967, ENSG00000132153, ENSG00000093217, ENSG00000059691, ENSG00000153922, ENSG00000140829, ENSG00000089737, ENSG00000185163, ENSG00000109572, ENSG00000078070, ENSG00000118197, ENSG00000157680, ENSG00000174844, ENSG00000084774, ENSG00000068078, ENSG00000135720, ENSG00000092439, ENSG00000113013, ENSG00000119688, ENSG00000123374, ENSG0000…
GOTERM_MF_FAT	GO:0030554~adenyl nucleotide binding	25	18.9394	0.000976921	1.28049	ENSG00000160602, ENSG00000104365, ENSG00000169967, ENSG00000132153, ENSG00000093217, ENSG00000140829, ENSG00000089737, ENSG00000185163, ENSG00000157680, ENSG00000135720, ENSG00000092439, ENSG00000123374, ENSG00000135372, ENSG00000059691, ENSG00000153922, ENSG00000109572, ENSG00000078070, ENSG00000118197, ENSG00000113971, ENSG00000174844, ENSG00000084774, ENSG00000068078, ENSG00000113013, ENSG0000…
GOTERM_MF_FAT	GO:0032559~adenyl ribonucleotide binding	24	18.1818	0.00112232	1.46977	ENSG00000160602, ENSG00000135372, ENSG00000104365, ENSG00000169967, ENSG00000132153, ENSG00000093217, ENSG00000059691, ENSG00000153922, ENSG00000140829, ENSG00000089737, ENSG00000185163, ENSG00000109572, ENSG00000078070, ENSG00000118197, ENSG00000157680, ENSG00000174844, ENSG00000084774, ENSG00000068078, ENSG00000135720, ENSG00000092439, ENSG00000113013, ENSG00000119688, ENSG00000123374, ENSG0000…
GOTERM_MF_FAT	GO:0001883~purine nucleoside binding	25	18.9394	0.0012078	1.58089	ENSG00000160602, ENSG00000104365, ENSG00000169967, ENSG00000132153, ENSG00000093217, ENSG00000140829, ENSG00000089737, ENSG00000185163, ENSG00000157680, ENSG00000135720, ENSG00000092439, ENSG00000123374, ENSG00000135372, ENSG00000059691, ENSG00000153922, ENSG00000109572, ENSG00000078070, ENSG00000118197, ENSG00000113971, ENSG00000174844, ENSG00000084774, ENSG00000068078, ENSG00000113013, ENSG0000…
GOTERM_MF_FAT	GO:0001882~nucleoside binding	25	18.9394	0.00132861	1.73774	ENSG00000160602, ENSG00000104365, ENSG00000169967, ENSG00000132153, ENSG00000093217, ENSG00000140829, ENSG00000089737, ENSG00000185163, ENSG00000157680, ENSG00000135720, ENSG00000092439, ENSG00000123374, ENSG00000135372, ENSG00000059691, ENSG00000153922, ENSG00000109572, ENSG00000078070, ENSG00000118197, ENSG00000113971, ENSG00000174844, ENSG00000084774, ENSG00000068078, ENSG00000113013, ENSG0000…
GOTERM_MF_FAT	GO:0017076~purine nucleotide binding	26	19.697	0.00634248	8.04729	ENSG00000160602, ENSG00000104365, ENSG00000169967, ENSG00000132153, ENSG00000168827, ENSG00000093217, ENSG00000140829, ENSG00000089737, ENSG00000185163, ENSG00000157680, ENSG00000135720, ENSG00000092439, ENSG00000123374, ENSG00000135372, ENSG00000059691, ENSG00000153922, ENSG00000109572, ENSG00000078070, ENSG00000118197, ENSG00000113971, ENSG00000174844, ENSG00000084774, ENSG00000068078, ENSG0000…
GOTERM_MF_FAT	GO:0032553~ribonucleotide binding	25	18.9394	0.00731845	9.23106	ENSG00000160602, ENSG00000104365, ENSG00000169967, ENSG00000132153, ENSG00000168827, ENSG00000093217, ENSG00000140829, ENSG00000089737, ENSG00000185163, ENSG00000157680, ENSG00000135720, ENSG00000092439, ENSG00000123374, ENSG00000135372, ENSG00000059691, ENSG00000153922, ENSG00000109572, ENSG00000078070, ENSG00000118197, ENSG00000174844, ENSG00000084774, ENSG00000068078, ENSG00000113013, ENSG0000…
GOTERM_MF_FAT	GO:0032555~purine ribonucleotide binding	25	18.9394	0.00731845	9.23106	ENSG00000160602, ENSG00000104365, ENSG00000169967, ENSG00000132153, ENSG00000168827, ENSG00000093217, ENSG00000140829, ENSG00000089737, ENSG00000185163, ENSG00000157680, ENSG00000135720, ENSG00000092439, ENSG00000123374, ENSG00000135372, ENSG00000059691, ENSG00000153922, ENSG00000109572, ENSG00000078070, ENSG00000118197, ENSG00000174844, ENSG00000084774, ENSG00000068078, ENSG00000113013, ENSG0000…
GOTERM_MF_FAT	GO:0000166~nucleotide binding	27	20.4545	0.0232004	26.6198	ENSG00000160602, ENSG00000104365, ENSG00000169967, ENSG00000132153, ENSG00000168827, ENSG00000093217, ENSG00000140829, ENSG00000089737, ENSG00000185163, ENSG00000157680, ENSG00000135720, ENSG00000092439, ENSG00000123374, ENSG00000135372, ENSG00000059691, ENSG00000153922, ENSG00000109572, ENSG00000078070, ENSG00000118197, ENSG00000113971, ENSG00000174844, ENSG00000084774, ENSG00000068078, ENSG0000…
Annotation Cluster 2	Enrichment Score: 2.3486491199836323
Category	Term	Count	%	P-Value	FDR	Genes
UP_SEQ_FEATURE	repeat:TPR 9	4	3.0303	0.0010914	1.58565	ENSG00000113971, ENSG00000133687, ENSG00000154174, ENSG00000160360
UP_SEQ_FEATURE	repeat:TPR 6	5	3.78788	0.00118862	1.72575	ENSG00000113971, ENSG00000133687, ENSG00000154174, ENSG00000052841, ENSG00000160360
UP_SEQ_FEATURE	repeat:TPR 5	5	3.78788	0.00179593	2.59675	ENSG00000113971, ENSG00000133687, ENSG00000154174, ENSG00000052841, ENSG00000160360
INTERPRO	IPR013026:Tetratricopeptide region	6	4.54545	0.0019612	2.62984	ENSG00000113971, ENSG00000142784, ENSG00000133687, ENSG00000154174, ENSG00000052841, ENSG00000160360
UP_SEQ_FEATURE	repeat:TPR 1	6	4.54545	0.00373783	5.33379	ENSG00000113971, ENSG00000142784, ENSG00000133687, ENSG00000154174, ENSG00000052841, ENSG00000160360
UP_SEQ_FEATURE	repeat:TPR 2	6	4.54545	0.00373783	5.33379	ENSG00000113971, ENSG00000142784, ENSG00000133687, ENSG00000154174, ENSG00000052841, ENSG00000160360
UP_SEQ_FEATURE	repeat:TPR 8	4	3.0303	0.00425363	6.04865	ENSG00000113971, ENSG00000133687, ENSG00000154174, ENSG00000160360
UP_SEQ_FEATURE	repeat:TPR 4	5	3.78788	0.00434782	6.17863	ENSG00000113971, ENSG00000133687, ENSG00000154174, ENSG00000052841, ENSG00000160360
SP_PIR_KEYWORDS	tpr repeat	6	4.54545	0.00465057	5.83178	ENSG00000113971, ENSG00000142784, ENSG00000133687, ENSG00000154174, ENSG00000052841, ENSG00000160360
INTERPRO	IPR011990:Tetratricopeptide-like helical	6	4.54545	0.00597516	7.81375	ENSG00000113971, ENSG00000142784, ENSG00000133687, ENSG00000154174, ENSG00000052841, ENSG00000160360
INTERPRO	IPR001440:Tetratricopeptide TPR-1	5	3.78788	0.00625339	8.16342	ENSG00000113971, ENSG00000133687, ENSG00000154174, ENSG00000052841, ENSG00000160360
UP_SEQ_FEATURE	repeat:TPR 7	4	3.0303	0.00757373	10.531	ENSG00000113971, ENSG00000133687, ENSG00000154174, ENSG00000160360
UP_SEQ_FEATURE	repeat:TPR 10	3	2.27273	0.00805053	11.1581	ENSG00000113971, ENSG00000133687, ENSG00000154174
INTERPRO	IPR019734:Tetratricopeptide repeat	5	3.78788	0.0107563	13.6545	ENSG00000113971, ENSG00000133687, ENSG00000154174, ENSG00000052841, ENSG00000160360
SMART	SM00028:TPR	5	3.78788	0.0133662	13.2032	ENSG00000113971, ENSG00000133687, ENSG00000154174, ENSG00000052841, ENSG00000160360
UP_SEQ_FEATURE	repeat:TPR 3	5	3.78788	0.01468	19.4638	ENSG00000113971, ENSG00000133687, ENSG00000154174, ENSG00000052841, ENSG00000160360
Annotation Cluster 3	Enrichment Score: 2.30322386888202
Category	Term	Count	%	P-Value	FDR	Genes
GOTERM_MF_FAT	GO:0008026~ATP-dependent helicase activity	7	5.30303	0.000119056	0.156868	ENSG00000132153, ENSG00000153922, ENSG00000140829, ENSG00000089737, ENSG00000185163, ENSG00000118197, ENSG00000073146
GOTERM_MF_FAT	GO:0070035~purine NTP-dependent helicase activity	7	5.30303	0.000119056	0.156868	ENSG00000132153, ENSG00000153922, ENSG00000140829, ENSG00000089737, ENSG00000185163, ENSG00000118197, ENSG00000073146
SP_PIR_KEYWORDS	helicase	7	5.30303	0.000300609	0.386804	ENSG00000132153, ENSG00000153922, ENSG00000140829, ENSG00000089737, ENSG00000185163, ENSG00000118197, ENSG00000073146
UP_SEQ_FEATURE	domain:Helicase C-terminal	6	4.54545	0.000755608	1.1003	ENSG00000132153, ENSG00000153922, ENSG00000140829, ENSG00000089737, ENSG00000185163, ENSG00000118197
GOTERM_MF_FAT	GO:0004386~helicase activity	7	5.30303	0.000814228	1.0683	ENSG00000132153, ENSG00000153922, ENSG00000140829, ENSG00000089737, ENSG00000185163, ENSG00000118197, ENSG00000073146
UP_SEQ_FEATURE	domain:Helicase ATP-binding	6	4.54545	0.000932237	1.35587	ENSG00000132153, ENSG00000153922, ENSG00000140829, ENSG00000089737, ENSG00000185163, ENSG00000118197
INTERPRO	IPR014021:Helicase, superfamily 1 and 2, ATP-binding	6	4.54545	0.00113732	1.53298	ENSG00000132153, ENSG00000153922, ENSG00000140829, ENSG00000089737, ENSG00000185163, ENSG00000118197
INTERPRO	IPR014001:DEAD-like helicase, N-terminal	6	4.54545	0.00123547	1.66424	ENSG00000132153, ENSG00000153922, ENSG00000140829, ENSG00000089737, ENSG00000185163, ENSG00000118197
GOTERM_MF_FAT	GO:0016887~ATPase activity	10	7.57576	0.00124305	1.62667	ENSG00000132153, ENSG00000174844, ENSG00000047249, ENSG00000153922, ENSG00000140829, ENSG00000089737, ENSG00000185163, ENSG00000119688, ENSG00000118197, ENSG00000073146
GOTERM_MF_FAT	GO:0042623~ATPase activity, coupled	9	6.81818	0.00134214	1.7553	ENSG00000132153, ENSG00000047249, ENSG00000153922, ENSG00000140829, ENSG00000089737, ENSG00000185163, ENSG00000119688, ENSG00000118197, ENSG00000073146
SMART	SM00487:DEXDc	6	4.54545	0.00168052	1.75433	ENSG00000132153, ENSG00000153922, ENSG00000140829, ENSG00000089737, ENSG00000185163, ENSG00000118197
INTERPRO	IPR001650:DNA/RNA helicase, C-terminal	5	3.78788	0.00791528	10.2266	ENSG00000132153, ENSG00000140829, ENSG00000089737, ENSG00000185163, ENSG00000118197
SMART	SM00490:HELICc	5	3.78788	0.00983636	9.87932	ENSG00000132153, ENSG00000140829, ENSG00000089737, ENSG00000185163, ENSG00000118197
GOTERM_MF_FAT	GO:0004004~ATP-dependent RNA helicase activity	3	2.27273	0.0116457	14.3119	ENSG00000140829, ENSG00000089737, ENSG00000073146
GOTERM_MF_FAT	GO:0008186~RNA-dependent ATPase activity	3	2.27273	0.0127452	15.5603	ENSG00000140829, ENSG00000089737, ENSG00000073146
UP_SEQ_FEATURE	short sequence motif:DEAD box	3	2.27273	0.0211232	26.8378	ENSG00000089737, ENSG00000185163, ENSG00000118197
GOTERM_MF_FAT	GO:0003724~RNA helicase activity	3	2.27273	0.0216183	25.0371	ENSG00000140829, ENSG00000089737, ENSG00000073146
UP_SEQ_FEATURE	short sequence motif:Q motif	3	2.27273	0.0261795	32.1786	ENSG00000089737, ENSG00000185163, ENSG00000118197
SP_PIR_KEYWORDS	hydrolase	18	13.6364	0.0329335	35.0578	ENSG00000089123, ENSG00000170832, ENSG00000160075, ENSG00000132153, ENSG00000153922, ENSG00000140829, ENSG00000178425, ENSG00000089737, ENSG00000185163, ENSG00000164308, ENSG00000118197, ENSG00000136878, ENSG00000084774, ENSG00000125851, ENSG00000120915, ENSG00000183760, ENSG00000162402, ENSG00000073146
INTERPRO	IPR002464:DNA/RNA helicase, ATP-dependent, DEAH-box type, conserved site	3	2.27273	0.0330462	36.6312	ENSG00000132153, ENSG00000153922, ENSG00000140829
UP_SEQ_FEATURE	short sequence motif:DEAH box	3	2.27273	0.0331104	38.9111	ENSG00000132153, ENSG00000153922, ENSG00000140829
INTERPRO	IPR011545:DNA/RNA helicase, DEAD/DEAH box type, N-terminal	3	2.27273	0.073623	64.5899	ENSG00000089737, ENSG00000185163, ENSG00000118197
SP_PIR_KEYWORDS	rna-binding	8	6.06061	0.073903	62.8303	ENSG00000125676, ENSG00000138095, ENSG00000132153, ENSG00000089737, ENSG00000185163, ENSG00000197181, ENSG00000118197, ENSG00000164902
GOTERM_MF_FAT	GO:0003723~RNA binding	9	6.81818	0.202467	94.936	ENSG00000125676, ENSG00000138095, ENSG00000132153, ENSG00000089737, ENSG00000185163, ENSG00000197181, ENSG00000118197, ENSG00000164902, ENSG00000073146
Annotation Cluster 4	Enrichment Score: 1.6646677198248385
Category	Term	Count	%	P-Value	FDR	Genes
GOTERM_CC_FAT	GO:0009295~nucleoid	4	3.0303	0.00163235	2.06401	ENSG00000138095, ENSG00000132153, ENSG00000140521, ENSG00000113013
GOTERM_CC_FAT	GO:0042645~mitochondrial nucleoid	4	3.0303	0.00163235	2.06401	ENSG00000138095, ENSG00000132153, ENSG00000140521, ENSG00000113013
SP_PIR_KEYWORDS	mitochondrion	13	9.84848	0.0107572	13.0134	ENSG00000113048, ENSG00000138095, ENSG00000132153, ENSG00000059691, ENSG00000168827, ENSG00000154174, ENSG00000019186, ENSG00000140521, ENSG00000162461, ENSG00000078070, ENSG00000143314, ENSG00000144559, ENSG00000113013
GOTERM_CC_FAT	GO:0044429~mitochondrial part	10	7.57576	0.0365401	37.8251	ENSG00000138095, ENSG00000132153, ENSG00000154174, ENSG00000144559, ENSG00000019186, ENSG00000162461, ENSG00000140521, ENSG00000113013, ENSG00000121691, ENSG00000078070
GOTERM_CC_FAT	GO:0005759~mitochondrial matrix	5	3.78788	0.0941097	71.6851	ENSG00000138095, ENSG00000132153, ENSG00000140521, ENSG00000113013, ENSG00000078070
GOTERM_CC_FAT	GO:0031980~mitochondrial lumen	5	3.78788	0.0941097	71.6851	ENSG00000138095, ENSG00000132153, ENSG00000140521, ENSG00000113013, ENSG00000078070
GOTERM_CC_FAT	GO:0019866~organelle inner membrane	5	3.78788	0.23986	96.9839	ENSG00000138095, ENSG00000144559, ENSG00000162461, ENSG00000140521, ENSG00000078070
Annotation Cluster 5	Enrichment Score: 1.4952385304105187
Category	Term	Count	%	P-Value	FDR	Genes
GOTERM_BP_FAT	GO:0006913~nucleocytoplasmic transport	6	4.54545	0.00676619	10.0902	ENSG00000125676, ENSG00000094914, ENSG00000103197, ENSG00000113013, ENSG00000113569, ENSG00000164902
GOTERM_BP_FAT	GO:0051169~nuclear transport	6	4.54545	0.00713197	10.6075	ENSG00000125676, ENSG00000094914, ENSG00000103197, ENSG00000113013, ENSG00000113569, ENSG00000164902
GOTERM_BP_FAT	GO:0015931~nucleobase, nucleoside, nucleotide and nucleic acid transport	5	3.78788	0.0108332	15.6879	ENSG00000125676, ENSG00000138095, ENSG00000157593, ENSG00000113569, ENSG00000164902
GOTERM_BP_FAT	GO:0051236~establishment of RNA localization	4	3.0303	0.0377794	45.3019	ENSG00000125676, ENSG00000138095, ENSG00000113569, ENSG00000164902
GOTERM_BP_FAT	GO:0050657~nucleic acid transport	4	3.0303	0.0377794	45.3019	ENSG00000125676, ENSG00000138095, ENSG00000113569, ENSG00000164902
GOTERM_BP_FAT	GO:0050658~RNA transport	4	3.0303	0.0377794	45.3019	ENSG00000125676, ENSG00000138095, ENSG00000113569, ENSG00000164902
GOTERM_BP_FAT	GO:0006403~RNA localization	4	3.0303	0.0407698	47.9052	ENSG00000125676, ENSG00000138095, ENSG00000113569, ENSG00000164902
GOTERM_BP_FAT	GO:0051168~nuclear export	3	2.27273	0.0764484	71.2328	ENSG00000125676, ENSG00000113013, ENSG00000164902
SP_PIR_KEYWORDS	mRNA transport	3	2.27273	0.0894297	70.1093	ENSG00000125676, ENSG00000138095, ENSG00000113569
GOTERM_BP_FAT	GO:0051028~mRNA transport	3	2.27273	0.14202	90.9256	ENSG00000125676, ENSG00000138095, ENSG00000113569
Annotation Cluster 6	Enrichment Score: 1.4530110777015883
Category	Term	Count	%	P-Value	FDR	Genes
SP_PIR_KEYWORDS	peroxisome	4	3.0303	0.0231393	26.0499	ENSG00000113971, ENSG00000120915, ENSG00000119688, ENSG00000121691
GOTERM_CC_FAT	GO:0042579~microbody	4	3.0303	0.0434819	43.3078	ENSG00000113971, ENSG00000120915, ENSG00000119688, ENSG00000121691
GOTERM_CC_FAT	GO:0005777~peroxisome	4	3.0303	0.0434819	43.3078	ENSG00000113971, ENSG00000120915, ENSG00000119688, ENSG00000121691
Annotation Cluster 7	Enrichment Score: 1.3906272236934198
Category	Term	Count	%	P-Value	FDR	Genes
INTERPRO	IPR015943:WD40/YVTN repeat-like	7	5.30303	0.0230968	27.1835	ENSG00000075223, ENSG00000068885, ENSG00000142784, ENSG00000094914, ENSG00000196792, ENSG00000085449, ENSG00000060688
INTERPRO	IPR019782:WD40 repeat 2	6	4.54545	0.0253893	29.4694	ENSG00000068885, ENSG00000142784, ENSG00000094914, ENSG00000196792, ENSG00000085449, ENSG00000060688
UP_SEQ_FEATURE	repeat:WD 4	6	4.54545	0.0286133	34.6178	ENSG00000068885, ENSG00000142784, ENSG00000094914, ENSG00000196792, ENSG00000085449, ENSG00000060688
INTERPRO	IPR017986:WD40 repeat, region	6	4.54545	0.0307886	34.593	ENSG00000068885, ENSG00000142784, ENSG00000094914, ENSG00000196792, ENSG00000085449, ENSG00000060688
INTERPRO	IPR019781:WD40 repeat, subgroup	6	4.54545	0.0327372	36.3558	ENSG00000068885, ENSG00000142784, ENSG00000094914, ENSG00000196792, ENSG00000085449, ENSG00000060688
UP_SEQ_FEATURE	repeat:WD 3	6	4.54545	0.0349377	40.5794	ENSG00000068885, ENSG00000142784, ENSG00000094914, ENSG00000196792, ENSG00000085449, ENSG00000060688
UP_SEQ_FEATURE	repeat:WD 1	6	4.54545	0.0394272	44.4995	ENSG00000068885, ENSG00000142784, ENSG00000094914, ENSG00000196792, ENSG00000085449, ENSG00000060688
UP_SEQ_FEATURE	repeat:WD 2	6	4.54545	0.0394272	44.4995	ENSG00000068885, ENSG00000142784, ENSG00000094914, ENSG00000196792, ENSG00000085449, ENSG00000060688
SP_PIR_KEYWORDS	wd repeat	6	4.54545	0.0395599	40.566	ENSG00000068885, ENSG00000142784, ENSG00000094914, ENSG00000196792, ENSG00000085449, ENSG00000060688
UP_SEQ_FEATURE	repeat:WD 6	5	3.78788	0.0422505	46.84	ENSG00000068885, ENSG00000142784, ENSG00000196792, ENSG00000085449, ENSG00000060688
INTERPRO	IPR001680:WD40 repeat	6	4.54545	0.046035	47.2598	ENSG00000068885, ENSG00000142784, ENSG00000094914, ENSG00000196792, ENSG00000085449, ENSG00000060688
INTERPRO	IPR019775:WD40 repeat, conserved site	6	4.54545	0.0530665	52.2993	ENSG00000068885, ENSG00000142784, ENSG00000094914, ENSG00000196792, ENSG00000085449, ENSG00000060688
SMART	SM00320:WD40	6	4.54545	0.0595065	47.5648	ENSG00000068885, ENSG00000142784, ENSG00000094914, ENSG00000196792, ENSG00000085449, ENSG00000060688
UP_SEQ_FEATURE	repeat:WD 5	5	3.78788	0.0748883	67.9974	ENSG00000068885, ENSG00000142784, ENSG00000196792, ENSG00000085449, ENSG00000060688
UP_SEQ_FEATURE	repeat:WD 7	4	3.0303	0.0827048	71.7351	ENSG00000068885, ENSG00000142784, ENSG00000085449, ENSG00000060688
Annotation Cluster 8	Enrichment Score: 1.374334217119469
Category	Term	Count	%	P-Value	FDR	Genes
GOTERM_CC_FAT	GO:0031974~membrane-enclosed lumen	24	18.1818	0.0105731	12.6894	ENSG00000135372, ENSG00000177030, ENSG00000138095, ENSG00000132153, ENSG00000134014, ENSG00000104613, ENSG00000089737, ENSG00000140521, ENSG00000185163, ENSG00000164308, ENSG00000078070, ENSG00000140525, ENSG00000156983, ENSG00000134901, ENSG00000109911, ENSG00000197724, ENSG00000084774, ENSG00000196792, ENSG00000118513, ENSG00000113013, ENSG00000121691, ENSG00000164902, ENSG00000123374, ENSG0000…
GOTERM_CC_FAT	GO:0070013~intracellular organelle lumen	23	17.4242	0.0128079	15.1738	ENSG00000135372, ENSG00000177030, ENSG00000138095, ENSG00000132153, ENSG00000134014, ENSG00000104613, ENSG00000089737, ENSG00000140521, ENSG00000185163, ENSG00000164308, ENSG00000078070, ENSG00000140525, ENSG00000156983, ENSG00000134901, ENSG00000109911, ENSG00000197724, ENSG00000084774, ENSG00000196792, ENSG00000118513, ENSG00000113013, ENSG00000164902, ENSG00000123374, ENSG00000100479
GOTERM_CC_FAT	GO:0043233~organelle lumen	23	17.4242	0.0164209	19.0529	ENSG00000135372, ENSG00000177030, ENSG00000138095, ENSG00000132153, ENSG00000134014, ENSG00000104613, ENSG00000089737, ENSG00000140521, ENSG00000185163, ENSG00000164308, ENSG00000078070, ENSG00000140525, ENSG00000156983, ENSG00000134901, ENSG00000109911, ENSG00000197724, ENSG00000084774, ENSG00000196792, ENSG00000118513, ENSG00000113013, ENSG00000164902, ENSG00000123374, ENSG00000100479
GOTERM_CC_FAT	GO:0031981~nuclear lumen	17	12.8788	0.0792315	65.1395	ENSG00000135372, ENSG00000177030, ENSG00000138095, ENSG00000134014, ENSG00000104613, ENSG00000089737, ENSG00000185163, ENSG00000140525, ENSG00000156983, ENSG00000109911, ENSG00000197724, ENSG00000084774, ENSG00000196792, ENSG00000118513, ENSG00000100479, ENSG00000123374, ENSG00000164902
GOTERM_CC_FAT	GO:0005654~nucleoplasm	11	8.33333	0.1313	83.4197	ENSG00000156983, ENSG00000109911, ENSG00000177030, ENSG00000138095, ENSG00000134014, ENSG00000196792, ENSG00000104613, ENSG00000140525, ENSG00000164902, ENSG00000123374, ENSG00000100479
GOTERM_CC_FAT	GO:0044451~nucleoplasm part	7	5.30303	0.245331	97.2496	ENSG00000156983, ENSG00000109911, ENSG00000177030, ENSG00000134014, ENSG00000104613, ENSG00000164902, ENSG00000123374
Annotation Cluster 9	Enrichment Score: 1.2642152619029363
Category	Term	Count	%	P-Value	FDR	Genes
GOTERM_CC_FAT	GO:0031967~organelle envelope	12	9.09091	0.00720964	8.82357	ENSG00000072310, ENSG00000138095, ENSG00000094914, ENSG00000141458, ENSG00000154174, ENSG00000144559, ENSG00000019186, ENSG00000162461, ENSG00000140521, ENSG00000121691, ENSG00000078070, ENSG00000113569
GOTERM_CC_FAT	GO:0031975~envelope	12	9.09091	0.00737921	9.02219	ENSG00000072310, ENSG00000138095, ENSG00000094914, ENSG00000141458, ENSG00000154174, ENSG00000144559, ENSG00000019186, ENSG00000162461, ENSG00000140521, ENSG00000121691, ENSG00000078070, ENSG00000113569
SP_PIR_KEYWORDS	mitochondrion	13	9.84848	0.0107572	13.0134	ENSG00000113048, ENSG00000138095, ENSG00000132153, ENSG00000059691, ENSG00000168827, ENSG00000154174, ENSG00000019186, ENSG00000140521, ENSG00000162461, ENSG00000078070, ENSG00000143314, ENSG00000144559, ENSG00000113013
GOTERM_CC_FAT	GO:0031090~organelle membrane	16	12.1212	0.0178029	20.493	ENSG00000135218, ENSG00000138095, ENSG00000101199, ENSG00000154174, ENSG00000019186, ENSG00000140521, ENSG00000162461, ENSG00000109572, ENSG00000078070, ENSG00000102531, ENSG00000102158, ENSG00000072310, ENSG00000060642, ENSG00000047249, ENSG00000144559, ENSG00000121691
GOTERM_CC_FAT	GO:0005739~mitochondrion	15	11.3636	0.0345454	36.1616	ENSG00000138095, ENSG00000113048, ENSG00000132153, ENSG00000059691, ENSG00000168827, ENSG00000154174, ENSG00000019186, ENSG00000140521, ENSG00000162461, ENSG00000078070, ENSG00000143314, ENSG00000144559, ENSG00000113013, ENSG00000121691, ENSG00000174373
GOTERM_CC_FAT	GO:0044429~mitochondrial part	10	7.57576	0.0365401	37.8251	ENSG00000138095, ENSG00000132153, ENSG00000154174, ENSG00000144559, ENSG00000019186, ENSG00000162461, ENSG00000140521, ENSG00000113013, ENSG00000121691, ENSG00000078070
UP_SEQ_FEATURE	transit peptide:Mitochondrion	8	6.06061	0.0405683	45.4568	ENSG00000143314, ENSG00000138095, ENSG00000168827, ENSG00000059691, ENSG00000144559, ENSG00000019186, ENSG00000113013, ENSG00000078070
SP_PIR_KEYWORDS	transit peptide	8	6.06061	0.0429521	43.2157	ENSG00000143314, ENSG00000138095, ENSG00000168827, ENSG00000059691, ENSG00000144559, ENSG00000019186, ENSG00000113013, ENSG00000078070
GOTERM_CC_FAT	GO:0005635~nuclear envelope	5	3.78788	0.0705458	60.7003	ENSG00000072310, ENSG00000138095, ENSG00000094914, ENSG00000141458, ENSG00000113569
GOTERM_CC_FAT	GO:0005740~mitochondrial envelope	7	5.30303	0.0988826	73.5317	ENSG00000154174, ENSG00000144559, ENSG00000019186, ENSG00000162461, ENSG00000140521, ENSG00000121691, ENSG00000078070
GOTERM_CC_FAT	GO:0031966~mitochondrial membrane	6	4.54545	0.179706	92.0253	ENSG00000154174, ENSG00000144559, ENSG00000019186, ENSG00000162461, ENSG00000140521, ENSG00000078070
GOTERM_CC_FAT	GO:0019866~organelle inner membrane	5	3.78788	0.23986	96.9839	ENSG00000138095, ENSG00000144559, ENSG00000162461, ENSG00000140521, ENSG00000078070
GOTERM_CC_FAT	GO:0005743~mitochondrial inner membrane	4	3.0303	0.411163	99.8842	ENSG00000144559, ENSG00000162461, ENSG00000140521, ENSG00000078070
GOTERM_BP_FAT	GO:0006412~translation	3	2.27273	0.721797	100	ENSG00000143314, ENSG00000168827, ENSG00000059691
Annotation Cluster 10	Enrichment Score: 1.1891929725470545
Category	Term	Count	%	P-Value	FDR	Genes
GOTERM_CC_FAT	GO:0043232~intracellular non-membrane-bounded organelle	29	21.9697	0.027616	30.0587	ENSG00000172159, ENSG00000138095, ENSG00000113048, ENSG00000134014, ENSG00000132153, ENSG00000124702, ENSG00000089737, ENSG00000140521, ENSG00000185163, ENSG00000140525, ENSG00000073712, ENSG00000135720, ENSG00000197181, ENSG00000123374, ENSG00000135372, ENSG00000196091, ENSG00000153922, ENSG00000127603, ENSG00000100162, ENSG00000152503, ENSG00000152527, ENSG00000113971, ENSG00000143314, ENSG0000…
GOTERM_CC_FAT	GO:0043228~non-membrane-bounded organelle	29	21.9697	0.027616	30.0587	ENSG00000172159, ENSG00000138095, ENSG00000113048, ENSG00000134014, ENSG00000132153, ENSG00000124702, ENSG00000089737, ENSG00000140521, ENSG00000185163, ENSG00000140525, ENSG00000073712, ENSG00000135720, ENSG00000197181, ENSG00000123374, ENSG00000135372, ENSG00000196091, ENSG00000153922, ENSG00000127603, ENSG00000100162, ENSG00000152503, ENSG00000152527, ENSG00000113971, ENSG00000143314, ENSG0000…
GOTERM_CC_FAT	GO:0005856~cytoskeleton	13	9.84848	0.354894	99.6287	ENSG00000172159, ENSG00000138095, ENSG00000196091, ENSG00000152503, ENSG00000127603, ENSG00000073712, ENSG00000113971, ENSG00000152527, ENSG00000068885, ENSG00000174844, ENSG00000135720, ENSG00000103197, ENSG00000127481
Annotation Cluster 11	Enrichment Score: 1.1532204664708585
Category	Term	Count	%	P-Value	FDR	Genes
UP_SEQ_FEATURE	domain:FERM	3	2.27273	0.0422546	46.8433	ENSG00000172159, ENSG00000152527, ENSG00000073712
INTERPRO	IPR019748:FERM central domain	3	2.27273	0.0464291	47.5547	ENSG00000172159, ENSG00000152527, ENSG00000073712
INTERPRO	IPR019749:Band 4.1 domain	3	2.27273	0.0518793	51.481	ENSG00000172159, ENSG00000152527, ENSG00000073712
INTERPRO	IPR019747:FERM conserved site	3	2.27273	0.0518793	51.481	ENSG00000172159, ENSG00000152527, ENSG00000073712
SMART	SM00295:B41	3	2.27273	0.0595264	47.5765	ENSG00000172159, ENSG00000152527, ENSG00000073712
INTERPRO	IPR011993:Pleckstrin homology-type	4	3.0303	0.383104	99.8581	ENSG00000172159, ENSG00000152527, ENSG00000166313, ENSG00000073712
Annotation Cluster 12	Enrichment Score: 1.1324672593744471
Category	Term	Count	%	P-Value	FDR	Genes
GOTERM_BP_FAT	GO:0033554~cellular response to stress	10	7.57576	0.0284699	36.3961	ENSG00000072310, ENSG00000169967, ENSG00000122547, ENSG00000140521, ENSG00000121691, ENSG00000078900, ENSG00000166313, ENSG00000140525, ENSG00000057663, ENSG00000100479
GOTERM_BP_FAT	GO:0006259~DNA metabolic process	9	6.81818	0.0390704	46.4403	ENSG00000131153, ENSG00000122547, ENSG00000124702, ENSG00000140521, ENSG00000197181, ENSG00000078900, ENSG00000140525, ENSG00000123374, ENSG00000100479
GOTERM_BP_FAT	GO:0006974~response to DNA damage stimulus	6	4.54545	0.155284	92.8909	ENSG00000122547, ENSG00000140521, ENSG00000078900, ENSG00000166313, ENSG00000140525, ENSG00000100479
GOTERM_BP_FAT	GO:0006281~DNA repair	5	3.78788	0.170911	94.694	ENSG00000122547, ENSG00000140521, ENSG00000078900, ENSG00000140525, ENSG00000100479
Annotation Cluster 13	Enrichment Score: 1.0334686845295071
Category	Term	Count	%	P-Value	FDR	Genes
GOTERM_BP_FAT	GO:0046907~intracellular transport	13	9.84848	0.00416697	6.33243	ENSG00000138095, ENSG00000094914, ENSG00000141458, ENSG00000101199, ENSG00000154174, ENSG00000127603, ENSG00000113569, ENSG00000125676, ENSG00000103197, ENSG00000144559, ENSG00000113013, ENSG00000067191, ENSG00000164902
GOTERM_BP_FAT	GO:0006605~protein targeting	6	4.54545	0.0241699	31.8397	ENSG00000154174, ENSG00000103197, ENSG00000144559, ENSG00000113013, ENSG00000067191, ENSG00000127603
GOTERM_BP_FAT	GO:0015031~protein transport	11	8.33333	0.0644866	64.8071	ENSG00000135218, ENSG00000109762, ENSG00000101199, ENSG00000154174, ENSG00000103197, ENSG00000144559, ENSG00000113013, ENSG00000067191, ENSG00000127603, ENSG00000113569, ENSG00000164902
GOTERM_BP_FAT	GO:0045184~establishment of protein localization	11	8.33333	0.0676989	66.6533	ENSG00000135218, ENSG00000109762, ENSG00000101199, ENSG00000154174, ENSG00000103197, ENSG00000144559, ENSG00000113013, ENSG00000067191, ENSG00000127603, ENSG00000113569, ENSG00000164902
GOTERM_BP_FAT	GO:0033365~protein localization in organelle	4	3.0303	0.100251	80.8908	ENSG00000154174, ENSG00000103197, ENSG00000144559, ENSG00000127603
GOTERM_BP_FAT	GO:0008104~protein localization	11	8.33333	0.133796	89.4628	ENSG00000135218, ENSG00000109762, ENSG00000101199, ENSG00000154174, ENSG00000103197, ENSG00000144559, ENSG00000113013, ENSG00000067191, ENSG00000127603, ENSG00000113569, ENSG00000164902
GOTERM_BP_FAT	GO:0006886~intracellular protein transport	6	4.54545	0.156496	93.049	ENSG00000154174, ENSG00000103197, ENSG00000144559, ENSG00000113013, ENSG00000067191, ENSG00000127603
GOTERM_BP_FAT	GO:0034613~cellular protein localization	6	4.54545	0.20392	97.1923	ENSG00000154174, ENSG00000103197, ENSG00000144559, ENSG00000113013, ENSG00000067191, ENSG00000127603
GOTERM_BP_FAT	GO:0070727~cellular macromolecule localization	6	4.54545	0.207966	97.4078	ENSG00000154174, ENSG00000103197, ENSG00000144559, ENSG00000113013, ENSG00000067191, ENSG00000127603
GOTERM_BP_FAT	GO:0017038~protein import	3	2.27273	0.263263	99.1658	ENSG00000154174, ENSG00000103197, ENSG00000144559
SP_PIR_KEYWORDS	protein transport	5	3.78788	0.415741	99.9019	ENSG00000109762, ENSG00000101199, ENSG00000144559, ENSG00000113569, ENSG00000164902
Annotation Cluster 14	Enrichment Score: 0.9185755618474624
Category	Term	Count	%	P-Value	FDR	Genes
SP_PIR_KEYWORDS	GTPase activation	5	3.78788	0.0228903	25.8065	ENSG00000145979, ENSG00000101199, ENSG00000103197, ENSG00000115839, ENSG00000174373
GOTERM_MF_FAT	GO:0005096~GTPase activator activity	6	4.54545	0.0296014	32.7132	ENSG00000145979, ENSG00000101199, ENSG00000103197, ENSG00000115839, ENSG00000174373, ENSG00000160360
GOTERM_BP_FAT	GO:0043087~regulation of GTPase activity	4	3.0303	0.0674603	66.5194	ENSG00000145979, ENSG00000101199, ENSG00000103197, ENSG00000115839
GOTERM_MF_FAT	GO:0030695~GTPase regulator activity	7	5.30303	0.0983918	74.4798	ENSG00000167994, ENSG00000145979, ENSG00000101199, ENSG00000103197, ENSG00000115839, ENSG00000174373, ENSG00000160360
GOTERM_MF_FAT	GO:0060589~nucleoside-triphosphatase regulator activity	7	5.30303	0.106414	77.3167	ENSG00000167994, ENSG00000145979, ENSG00000101199, ENSG00000103197, ENSG00000115839, ENSG00000174373, ENSG00000160360
GOTERM_MF_FAT	GO:0008047~enzyme activator activity	6	4.54545	0.123745	82.4794	ENSG00000145979, ENSG00000101199, ENSG00000103197, ENSG00000115839, ENSG00000174373, ENSG00000160360
GOTERM_BP_FAT	GO:0051056~regulation of small GTPase mediated signal transduction	4	3.0303	0.301005	99.634	ENSG00000145979, ENSG00000101199, ENSG00000103197, ENSG00000174373
GOTERM_BP_FAT	GO:0051336~regulation of hydrolase activity	4	3.0303	0.475302	99.9959	ENSG00000145979, ENSG00000101199, ENSG00000103197, ENSG00000115839
GOTERM_MF_FAT	GO:0005083~small GTPase regulator activity	3	2.27273	0.637941	99.9998	ENSG00000145979, ENSG00000101199, ENSG00000115839
Annotation Cluster 15	Enrichment Score: 0.9060856314660993
Category	Term	Count	%	P-Value	FDR	Genes
GOTERM_BP_FAT	GO:0008361~regulation of cell size	5	3.78788	0.0723139	69.1476	ENSG00000142784, ENSG00000068078, ENSG00000103197, ENSG00000078900, ENSG00000166313
GOTERM_BP_FAT	GO:0032535~regulation of cellular component size	5	3.78788	0.152024	92.4487	ENSG00000142784, ENSG00000068078, ENSG00000103197, ENSG00000078900, ENSG00000166313
GOTERM_BP_FAT	GO:0045792~negative regulation of cell size	3	2.27273	0.174024	94.9977	ENSG00000103197, ENSG00000078900, ENSG00000166313
Annotation Cluster 16	Enrichment Score: 0.8416810917424924
Category	Term	Count	%	P-Value	FDR	Genes
INTERPRO	IPR019787:Zinc finger, PHD-finger	3	2.27273	0.128563	84.559	ENSG00000156983, ENSG00000197724, ENSG00000119403
INTERPRO	IPR001965:Zinc finger, PHD-type	3	2.27273	0.140967	87.2899	ENSG00000156983, ENSG00000197724, ENSG00000119403
INTERPRO	IPR019786:Zinc finger, PHD-type, conserved site	3	2.27273	0.148529	88.7276	ENSG00000156983, ENSG00000197724, ENSG00000119403
SMART	SM00249:PHD	3	2.27273	0.159673	83.9686	ENSG00000156983, ENSG00000197724, ENSG00000119403
Annotation Cluster 17	Enrichment Score: 0.8341748959933546
Category	Term	Count	%	P-Value	FDR	Genes
SP_PIR_KEYWORDS	ligase	8	6.06061	0.0047324	5.93153	ENSG00000198373, ENSG00000084774, ENSG00000085382, ENSG00000059691, ENSG00000024048, ENSG00000127481, ENSG00000078070, ENSG00000152503
SP_PIR_KEYWORDS	ubl conjugation pathway	9	6.81818	0.0223721	25.2978	ENSG00000170832, ENSG00000198373, ENSG00000136878, ENSG00000174844, ENSG00000085382, ENSG00000024048, ENSG00000127481, ENSG00000162402, ENSG00000152503
GOTERM_MF_FAT	GO:0016879~ligase activity, forming carbon-nitrogen bonds	6	4.54545	0.0354266	37.8485	ENSG00000198373, ENSG00000084774, ENSG00000085382, ENSG00000059691, ENSG00000024048, ENSG00000127481
INTERPRO	IPR018200:Peptidase C19, ubiquitin carboxyl-terminal hydrolase 2, conserved site	3	2.27273	0.0694792	62.3781	ENSG00000170832, ENSG00000136878, ENSG00000162402
INTERPRO	IPR001394:Peptidase C19, ubiquitin carboxyl-terminal hydrolase 2	3	2.27273	0.073623	64.5899	ENSG00000170832, ENSG00000136878, ENSG00000162402
GOTERM_MF_FAT	GO:0004221~ubiquitin thiolesterase activity	3	2.27273	0.117437	80.7413	ENSG00000170832, ENSG00000136878, ENSG00000162402
GOTERM_BP_FAT	GO:0043632~modification-dependent macromolecule catabolic process	8	6.06061	0.147548	91.7995	ENSG00000170832, ENSG00000198373, ENSG00000136878, ENSG00000174844, ENSG00000085382, ENSG00000024048, ENSG00000127481, ENSG00000162402
GOTERM_BP_FAT	GO:0019941~modification-dependent protein catabolic process	8	6.06061	0.147548	91.7995	ENSG00000170832, ENSG00000198373, ENSG00000136878, ENSG00000174844, ENSG00000085382, ENSG00000024048, ENSG00000127481, ENSG00000162402
GOTERM_BP_FAT	GO:0051603~proteolysis involved in cellular protein catabolic process	8	6.06061	0.17274	94.8745	ENSG00000170832, ENSG00000198373, ENSG00000136878, ENSG00000174844, ENSG00000085382, ENSG00000024048, ENSG00000127481, ENSG00000162402
GOTERM_BP_FAT	GO:0044257~cellular protein catabolic process	8	6.06061	0.175764	95.1602	ENSG00000170832, ENSG00000198373, ENSG00000136878, ENSG00000174844, ENSG00000085382, ENSG00000024048, ENSG00000127481, ENSG00000162402
GOTERM_BP_FAT	GO:0044265~cellular macromolecule catabolic process	9	6.81818	0.187112	96.1051	ENSG00000135218, ENSG00000170832, ENSG00000198373, ENSG00000136878, ENSG00000174844, ENSG00000085382, ENSG00000024048, ENSG00000127481, ENSG00000162402
GOTERM_MF_FAT	GO:0016790~thiolester hydrolase activity	3	2.27273	0.191114	93.8985	ENSG00000170832, ENSG00000136878, ENSG00000162402
GOTERM_BP_FAT	GO:0030163~protein catabolic process	8	6.06061	0.195439	96.6853	ENSG00000170832, ENSG00000198373, ENSG00000136878, ENSG00000174844, ENSG00000085382, ENSG00000024048, ENSG00000127481, ENSG00000162402
SP_PIR_KEYWORDS	thiol protease	3	2.27273	0.209643	95.1816	ENSG00000170832, ENSG00000136878, ENSG00000162402
GOTERM_MF_FAT	GO:0016881~acid-amino acid ligase activity	4	3.0303	0.209965	95.529	ENSG00000198373, ENSG00000085382, ENSG00000024048, ENSG00000127481
SP_PIR_KEYWORDS	Protease	6	4.54545	0.229991	96.5574	ENSG00000170832, ENSG00000089123, ENSG00000136878, ENSG00000125851, ENSG00000164308, ENSG00000162402
GOTERM_BP_FAT	GO:0009057~macromolecule catabolic process	9	6.81818	0.243707	98.7425	ENSG00000135218, ENSG00000170832, ENSG00000198373, ENSG00000136878, ENSG00000174844, ENSG00000085382, ENSG00000024048, ENSG00000127481, ENSG00000162402
GOTERM_BP_FAT	GO:0006511~ubiquitin-dependent protein catabolic process	4	3.0303	0.280222	99.4208	ENSG00000170832, ENSG00000136878, ENSG00000024048, ENSG00000162402
GOTERM_BP_FAT	GO:0006508~proteolysis	11	8.33333	0.280872	99.429	ENSG00000170832, ENSG00000198373, ENSG00000136878, ENSG00000174844, ENSG00000085382, ENSG00000125851, ENSG00000024048, ENSG00000127481, ENSG00000164308, ENSG00000162402, ENSG00000115828
GOTERM_MF_FAT	GO:0008233~peptidase activity	7	5.30303	0.29639	99.0295	ENSG00000170832, ENSG00000089123, ENSG00000136878, ENSG00000125851, ENSG00000164308, ENSG00000162402, ENSG00000115828
GOTERM_MF_FAT	GO:0008234~cysteine-type peptidase activity	3	2.27273	0.304162	99.1617	ENSG00000170832, ENSG00000136878, ENSG00000162402
GOTERM_MF_FAT	GO:0004842~ubiquitin-protein ligase activity	3	2.27273	0.321537	99.3994	ENSG00000198373, ENSG00000024048, ENSG00000127481
GOTERM_MF_FAT	GO:0019787~small conjugating protein ligase activity	3	2.27273	0.375752	99.7997	ENSG00000198373, ENSG00000024048, ENSG00000127481
GOTERM_MF_FAT	GO:0070011~peptidase activity, acting on L-amino acid peptides	6	4.54545	0.433611	99.9445	ENSG00000170832, ENSG00000089123, ENSG00000136878, ENSG00000125851, ENSG00000164308, ENSG00000162402
Annotation Cluster 18	Enrichment Score: 0.8304310609445605
Category	Term	Count	%	P-Value	FDR	Genes
GOTERM_BP_FAT	GO:0006396~RNA processing	9	6.81818	0.0569397	60.0862	ENSG00000125676, ENSG00000160075, ENSG00000140829, ENSG00000104613, ENSG00000126698, ENSG00000185163, ENSG00000197181, ENSG00000164902, ENSG00000060688
GOTERM_BP_FAT	GO:0006397~mRNA processing	6	4.54545	0.0982739	80.2222	ENSG00000125676, ENSG00000160075, ENSG00000140829, ENSG00000126698, ENSG00000164902, ENSG00000060688
GOTERM_BP_FAT	GO:0000375~RNA splicing, via transesterification reactions	4	3.0303	0.111298	84.2535	ENSG00000140829, ENSG00000126698, ENSG00000164902, ENSG00000060688
GOTERM_BP_FAT	GO:0000377~RNA splicing, via transesterification reactions with bulged adenosine as nucleophile	4	3.0303	0.111298	84.2535	ENSG00000140829, ENSG00000126698, ENSG00000164902, ENSG00000060688
GOTERM_BP_FAT	GO:0000398~nuclear mRNA splicing, via spliceosome	4	3.0303	0.111298	84.2535	ENSG00000140829, ENSG00000126698, ENSG00000164902, ENSG00000060688
GOTERM_BP_FAT	GO:0016071~mRNA metabolic process	6	4.54545	0.151673	92.3996	ENSG00000125676, ENSG00000160075, ENSG00000140829, ENSG00000126698, ENSG00000164902, ENSG00000060688
GOTERM_BP_FAT	GO:0008380~RNA splicing	5	3.78788	0.170911	94.694	ENSG00000125676, ENSG00000140829, ENSG00000126698, ENSG00000164902, ENSG00000060688
KEGG_PATHWAY	hsa03040:Spliceosome	3	2.27273	0.233121	93.8768	ENSG00000125676, ENSG00000140829, ENSG00000060688
SP_PIR_KEYWORDS	mrna processing	4	3.0303	0.25727	97.8375	ENSG00000125676, ENSG00000160075, ENSG00000140829, ENSG00000060688
SP_PIR_KEYWORDS	mrna splicing	3	2.27273	0.413731	99.8975	ENSG00000125676, ENSG00000140829, ENSG00000060688
Annotation Cluster 19	Enrichment Score: 0.8272970162763937
Category	Term	Count	%	P-Value	FDR	Genes
SP_PIR_KEYWORDS	endoplasmic reticulum	9	6.81818	0.110419	77.8701	ENSG00000072310, ENSG00000134901, ENSG00000060642, ENSG00000085382, ENSG00000164308, ENSG00000197181, ENSG00000102158, ENSG00000176454, ENSG00000160360
GOTERM_CC_FAT	GO:0005783~endoplasmic reticulum	12	9.09091	0.110666	77.6259	ENSG00000072310, ENSG00000134901, ENSG00000060642, ENSG00000085382, ENSG00000141458, ENSG00000164308, ENSG00000197181, ENSG00000121691, ENSG00000067191, ENSG00000102158, ENSG00000176454, ENSG00000160360
GOTERM_CC_FAT	GO:0044432~endoplasmic reticulum part	5	3.78788	0.269804	98.1944	ENSG00000072310, ENSG00000134901, ENSG00000060642, ENSG00000164308, ENSG00000102158
Annotation Cluster 20	Enrichment Score: 0.7689681284656004
Category	Term	Count	%	P-Value	FDR	Genes
GOTERM_BP_FAT	GO:0031669~cellular response to nutrient levels	3	2.27273	0.044152	50.7097	ENSG00000072310, ENSG00000019186, ENSG00000057663
GOTERM_BP_FAT	GO:0031668~cellular response to extracellular stimulus	3	2.27273	0.0854127	75.3092	ENSG00000072310, ENSG00000019186, ENSG00000057663
GOTERM_BP_FAT	GO:0031667~response to nutrient levels	3	2.27273	0.444002	99.9899	ENSG00000072310, ENSG00000019186, ENSG00000057663
GOTERM_BP_FAT	GO:0009991~response to extracellular stimulus	3	2.27273	0.501498	99.9982	ENSG00000072310, ENSG00000019186, ENSG00000057663
Annotation Cluster 21	Enrichment Score: 0.7238660672730312
Category	Term	Count	%	P-Value	FDR	Genes
GOTERM_BP_FAT	GO:0048610~reproductive cellular process	5	3.78788	0.0351659	42.9275	ENSG00000177030, ENSG00000197181, ENSG00000102531, ENSG00000152503, ENSG00000073146
GOTERM_BP_FAT	GO:0019953~sexual reproduction	8	6.06061	0.0602766	62.2423	ENSG00000177030, ENSG00000094914, ENSG00000196092, ENSG00000024048, ENSG00000197181, ENSG00000102531, ENSG00000152503, ENSG00000073146
GOTERM_BP_FAT	GO:0007281~germ cell development	3	2.27273	0.17947	95.4901	ENSG00000177030, ENSG00000102531, ENSG00000073146
GOTERM_BP_FAT	GO:0007276~gamete generation	6	4.54545	0.182822	95.7703	ENSG00000177030, ENSG00000196092, ENSG00000024048, ENSG00000197181, ENSG00000102531, ENSG00000073146
GOTERM_BP_FAT	GO:0007283~spermatogenesis	5	3.78788	0.207763	97.3974	ENSG00000196092, ENSG00000024048, ENSG00000197181, ENSG00000102531, ENSG00000073146
GOTERM_BP_FAT	GO:0048232~male gamete generation	5	3.78788	0.207763	97.3974	ENSG00000196092, ENSG00000024048, ENSG00000197181, ENSG00000102531, ENSG00000073146
GOTERM_BP_FAT	GO:0048609~reproductive process in a multicellular organism	6	4.54545	0.312999	99.7209	ENSG00000177030, ENSG00000196092, ENSG00000024048, ENSG00000197181, ENSG00000102531, ENSG00000073146
GOTERM_BP_FAT	GO:0032504~multicellular organism reproduction	6	4.54545	0.312999	99.7209	ENSG00000177030, ENSG00000196092, ENSG00000024048, ENSG00000197181, ENSG00000102531, ENSG00000073146
GOTERM_BP_FAT	GO:0003006~reproductive developmental process	4	3.0303	0.321874	99.7724	ENSG00000144580, ENSG00000177030, ENSG00000102531, ENSG00000073146
SP_PIR_KEYWORDS	developmental protein	6	4.54545	0.609732	99.9995	ENSG00000177030, ENSG00000196092, ENSG00000112139, ENSG00000197181, ENSG00000160360, ENSG00000073146
Annotation Cluster 22	Enrichment Score: 0.7165423712662984
Category	Term	Count	%	P-Value	FDR	Genes
SP_PIR_KEYWORDS	metal-binding	30	22.7273	0.0240901	26.9723	ENSG00000160602, ENSG00000151612, ENSG00000169967, ENSG00000134014, ENSG00000101199, ENSG00000019186, ENSG00000022840, ENSG00000157680, ENSG00000136878, ENSG00000092439, ENSG00000183760, ENSG00000024048, ENSG00000119403, ENSG00000085449, ENSG00000115365, ENSG00000177030, ENSG00000178425, ENSG00000164308, ENSG00000078900, ENSG00000071073, ENSG00000152503, ENSG00000118197, ENSG00000156983, ENSG0000…
SP_PIR_KEYWORDS	zinc	22	16.6667	0.0619995	56.1785	ENSG00000177030, ENSG00000151612, ENSG00000101199, ENSG00000022840, ENSG00000164308, ENSG00000078900, ENSG00000152503, ENSG00000118197, ENSG00000157680, ENSG00000156983, ENSG00000134253, ENSG00000136878, ENSG00000197724, ENSG00000084774, ENSG00000092439, ENSG00000183760, ENSG00000024048, ENSG00000119403, ENSG00000127481, ENSG00000115828, ENSG00000085449, ENSG00000115365
SP_PIR_KEYWORDS	zinc-finger	15	11.3636	0.270822	98.2944	ENSG00000151612, ENSG00000177030, ENSG00000101199, ENSG00000022840, ENSG00000118197, ENSG00000152503, ENSG00000157680, ENSG00000156983, ENSG00000134253, ENSG00000136878, ENSG00000197724, ENSG00000119403, ENSG00000024048, ENSG00000127481, ENSG00000085449
GOTERM_MF_FAT	GO:0043167~ion binding	37	28.0303	0.318654	99.3649	ENSG00000160602, ENSG00000170832, ENSG00000151612, ENSG00000169967, ENSG00000134014, ENSG00000101199, ENSG00000019186, ENSG00000140521, ENSG00000022840, ENSG00000157680, ENSG00000136878, ENSG00000166589, ENSG00000092439, ENSG00000183760, ENSG00000024048, ENSG00000119403, ENSG00000067191, ENSG00000085449, ENSG00000177030, ENSG00000178425, ENSG00000144278, ENSG00000109572, ENSG00000164308, ENSG0000…
GOTERM_MF_FAT	GO:0046872~metal ion binding	36	27.2727	0.333123	99.5214	ENSG00000160602, ENSG00000170832, ENSG00000151612, ENSG00000169967, ENSG00000134014, ENSG00000101199, ENSG00000019186, ENSG00000140521, ENSG00000022840, ENSG00000157680, ENSG00000136878, ENSG00000166589, ENSG00000092439, ENSG00000183760, ENSG00000024048, ENSG00000119403, ENSG00000067191, ENSG00000085449, ENSG00000177030, ENSG00000178425, ENSG00000144278, ENSG00000164308, ENSG00000071073, ENSG0000…
GOTERM_MF_FAT	GO:0046914~transition metal ion binding	25	18.9394	0.340457	99.5864	ENSG00000151612, ENSG00000134014, ENSG00000101199, ENSG00000019186, ENSG00000022840, ENSG00000157680, ENSG00000136878, ENSG00000092439, ENSG00000024048, ENSG00000119403, ENSG00000183760, ENSG00000085449, ENSG00000177030, ENSG00000144278, ENSG00000164308, ENSG00000078900, ENSG00000118197, ENSG00000152503, ENSG00000156983, ENSG00000134253, ENSG00000197724, ENSG00000084774, ENSG00000127481, ENSG0000…
GOTERM_MF_FAT	GO:0008270~zinc ion binding	21	15.9091	0.35454	99.6888	ENSG00000177030, ENSG00000151612, ENSG00000101199, ENSG00000022840, ENSG00000164308, ENSG00000078900, ENSG00000152503, ENSG00000118197, ENSG00000157680, ENSG00000156983, ENSG00000134253, ENSG00000136878, ENSG00000197724, ENSG00000084774, ENSG00000092439, ENSG00000183760, ENSG00000024048, ENSG00000119403, ENSG00000127481, ENSG00000115828, ENSG00000085449
GOTERM_MF_FAT	GO:0043169~cation binding	36	27.2727	0.357355	99.7062	ENSG00000160602, ENSG00000170832, ENSG00000151612, ENSG00000169967, ENSG00000134014, ENSG00000101199, ENSG00000019186, ENSG00000140521, ENSG00000022840, ENSG00000157680, ENSG00000136878, ENSG00000166589, ENSG00000092439, ENSG00000183760, ENSG00000024048, ENSG00000119403, ENSG00000067191, ENSG00000085449, ENSG00000177030, ENSG00000178425, ENSG00000144278, ENSG00000164308, ENSG00000071073, ENSG0000…
Annotation Cluster 23	Enrichment Score: 0.6381554972492688
Category	Term	Count	%	P-Value	FDR	Genes
INTERPRO	IPR003961:Fibronectin, type III	4	3.0303	0.163039	91.0735	ENSG00000196091, ENSG00000112139, ENSG00000102531, ENSG00000152503
SMART	SM00060:FN3	4	3.0303	0.191004	89.2522	ENSG00000196091, ENSG00000112139, ENSG00000102531, ENSG00000152503
INTERPRO	IPR008957:Fibronectin, type III-like fold	3	2.27273	0.39102	99.8809	ENSG00000196091, ENSG00000102531, ENSG00000152503
Annotation Cluster 24	Enrichment Score: 0.6190754850363431
Category	Term	Count	%	P-Value	FDR	Genes
SP_PIR_KEYWORDS	isopeptide bond	5	3.78788	0.170116	90.9614	ENSG00000104365, ENSG00000134253, ENSG00000078900, ENSG00000140525, ENSG00000057663
SP_PIR_KEYWORDS	ubl conjugation	7	5.30303	0.207754	95.031	ENSG00000104365, ENSG00000134253, ENSG00000136878, ENSG00000118513, ENSG00000078900, ENSG00000140525, ENSG00000057663
UP_SEQ_FEATURE	cross-link:Glycyl lysine isopeptide (Lys-Gly) (interchain with G-Cter in ubiquitin)	3	2.27273	0.393077	99.9331	ENSG00000104365, ENSG00000134253, ENSG00000140525
Annotation Cluster 25	Enrichment Score: 0.5485869762760681
Category	Term	Count	%	P-Value	FDR	Genes
GOTERM_BP_FAT	GO:0051327~M phase of meiotic cell cycle	3	2.27273	0.171312	94.7341	ENSG00000124702, ENSG00000024048, ENSG00000197181
GOTERM_BP_FAT	GO:0007126~meiosis	3	2.27273	0.171312	94.7341	ENSG00000124702, ENSG00000024048, ENSG00000197181
GOTERM_BP_FAT	GO:0051321~meiotic cell cycle	3	2.27273	0.176744	95.2496	ENSG00000124702, ENSG00000024048, ENSG00000197181
GOTERM_BP_FAT	GO:0022402~cell cycle process	7	5.30303	0.26063	99.1179	ENSG00000124702, ENSG00000024048, ENSG00000197181, ENSG00000078900, ENSG00000166313, ENSG00000127603, ENSG00000123374
GOTERM_BP_FAT	GO:0007049~cell cycle	8	6.06061	0.378394	99.9418	ENSG00000124702, ENSG00000024048, ENSG00000197181, ENSG00000078900, ENSG00000166313, ENSG00000127603, ENSG00000140525, ENSG00000123374
GOTERM_BP_FAT	GO:0000279~M phase	4	3.0303	0.459524	99.9935	ENSG00000124702, ENSG00000024048, ENSG00000197181, ENSG00000123374
GOTERM_BP_FAT	GO:0022403~cell cycle phase	4	3.0303	0.614746	100	ENSG00000124702, ENSG00000024048, ENSG00000197181, ENSG00000123374
Annotation Cluster 26	Enrichment Score: 0.5321578879860444
Category	Term	Count	%	P-Value	FDR	Genes
GOTERM_BP_FAT	GO:0008202~steroid metabolic process	5	3.78788	0.0683361	67.0086	ENSG00000072310, ENSG00000141458, ENSG00000019186, ENSG00000197181, ENSG00000121691
SP_PIR_KEYWORDS	nadp	3	2.27273	0.284354	98.6603	ENSG00000104524, ENSG00000019186, ENSG00000121691
SP_PIR_KEYWORDS	oxidoreductase	5	3.78788	0.52913	99.9939	ENSG00000113971, ENSG00000104524, ENSG00000019186, ENSG00000197181, ENSG00000121691
GOTERM_BP_FAT	GO:0055114~oxidation reduction	5	3.78788	0.723263	100	ENSG00000113971, ENSG00000104524, ENSG00000019186, ENSG00000197181, ENSG00000121691
Annotation Cluster 27	Enrichment Score: 0.5289905536081569
Category	Term	Count	%	P-Value	FDR	Genes
GOTERM_BP_FAT	GO:0007155~cell adhesion	8	6.06061	0.284178	99.4687	ENSG00000135218, ENSG00000197565, ENSG00000196091, ENSG00000166589, ENSG00000092439, ENSG00000115526, ENSG00000102531, ENSG00000073712
GOTERM_BP_FAT	GO:0022610~biological adhesion	8	6.06061	0.285381	99.4826	ENSG00000135218, ENSG00000197565, ENSG00000196091, ENSG00000166589, ENSG00000092439, ENSG00000115526, ENSG00000102531, ENSG00000073712
SP_PIR_KEYWORDS	cell adhesion	5	3.78788	0.319163	99.2955	ENSG00000135218, ENSG00000197565, ENSG00000196091, ENSG00000166589, ENSG00000073712
Annotation Cluster 28	Enrichment Score: 0.5218640193157121
Category	Term	Count	%	P-Value	FDR	Genes
GOTERM_BP_FAT	GO:0010324~membrane invagination	4	3.0303	0.235147	98.5001	ENSG00000135218, ENSG00000141458, ENSG00000047249, ENSG00000103197
GOTERM_BP_FAT	GO:0006897~endocytosis	4	3.0303	0.235147	98.5001	ENSG00000135218, ENSG00000141458, ENSG00000047249, ENSG00000103197
GOTERM_BP_FAT	GO:0016044~membrane organization	5	3.78788	0.330125	99.8121	ENSG00000135218, ENSG00000141458, ENSG00000047249, ENSG00000101199, ENSG00000103197
GOTERM_BP_FAT	GO:0016192~vesicle-mediated transport	6	4.54545	0.447904	99.9909	ENSG00000135218, ENSG00000141458, ENSG00000047249, ENSG00000101199, ENSG00000103197, ENSG00000152503
Annotation Cluster 29	Enrichment Score: 0.5182670227209469
Category	Term	Count	%	P-Value	FDR	Genes
GOTERM_BP_FAT	GO:0070085~glycosylation	3	2.27273	0.254789	99.0022	ENSG00000144278, ENSG00000071073, ENSG00000102158
GOTERM_BP_FAT	GO:0006486~protein amino acid glycosylation	3	2.27273	0.254789	99.0022	ENSG00000144278, ENSG00000071073, ENSG00000102158
GOTERM_BP_FAT	GO:0043413~biopolymer glycosylation	3	2.27273	0.254789	99.0022	ENSG00000144278, ENSG00000071073, ENSG00000102158
GOTERM_BP_FAT	GO:0009101~glycoprotein biosynthetic process	3	2.27273	0.339145	99.8481	ENSG00000144278, ENSG00000071073, ENSG00000102158
GOTERM_BP_FAT	GO:0009100~glycoprotein metabolic process	3	2.27273	0.456812	99.993	ENSG00000144278, ENSG00000071073, ENSG00000102158
Annotation Cluster 30	Enrichment Score: 0.5165166375799933
Category	Term	Count	%	P-Value	FDR	Genes
SP_PIR_KEYWORDS	neurogenesis	4	3.0303	0.0765491	64.1763	ENSG00000177030, ENSG00000196092, ENSG00000112139, ENSG00000160360
SP_PIR_KEYWORDS	differentiation	4	3.0303	0.604465	99.9994	ENSG00000196092, ENSG00000112139, ENSG00000197181, ENSG00000160360
SP_PIR_KEYWORDS	developmental protein	6	4.54545	0.609732	99.9995	ENSG00000177030, ENSG00000196092, ENSG00000112139, ENSG00000197181, ENSG00000160360, ENSG00000073146
Annotation Cluster 31	Enrichment Score: 0.5150734099345315
Category	Term	Count	%	P-Value	FDR	Genes
GOTERM_CC_FAT	GO:0005773~vacuole	5	3.78788	0.124816	81.7684	ENSG00000107521, ENSG00000141458, ENSG00000047249, ENSG00000121691, ENSG00000057663
GOTERM_CC_FAT	GO:0005764~lysosome	3	2.27273	0.47781	99.975	ENSG00000107521, ENSG00000141458, ENSG00000121691
GOTERM_CC_FAT	GO:0000323~lytic vacuole	3	2.27273	0.47781	99.975	ENSG00000107521, ENSG00000141458, ENSG00000121691
Annotation Cluster 32	Enrichment Score: 0.48384124256233413
Category	Term	Count	%	P-Value	FDR	Genes
GOTERM_CC_FAT	GO:0030141~secretory granule	4	3.0303	0.156673	88.6435	ENSG00000135218, ENSG00000125851, ENSG00000102531, ENSG00000152503
SP_PIR_KEYWORDS	cytoplasmic vesicle	4	3.0303	0.217852	95.7883	ENSG00000072310, ENSG00000125851, ENSG00000109572, ENSG00000152503
GOTERM_CC_FAT	GO:0012506~vesicle membrane	3	2.27273	0.31824	99.2482	ENSG00000135218, ENSG00000109572, ENSG00000102531
GOTERM_CC_FAT	GO:0031410~cytoplasmic vesicle	7	5.30303	0.360845	99.6702	ENSG00000135218, ENSG00000072310, ENSG00000107521, ENSG00000125851, ENSG00000109572, ENSG00000102531, ENSG00000152503
GOTERM_CC_FAT	GO:0031982~vesicle	7	5.30303	0.399246	99.8505	ENSG00000135218, ENSG00000072310, ENSG00000107521, ENSG00000125851, ENSG00000109572, ENSG00000102531, ENSG00000152503
GOTERM_CC_FAT	GO:0031988~membrane-bounded vesicle	6	4.54545	0.433125	99.9287	ENSG00000135218, ENSG00000107521, ENSG00000125851, ENSG00000109572, ENSG00000102531, ENSG00000152503
GOTERM_CC_FAT	GO:0016023~cytoplasmic membrane-bounded vesicle	5	3.78788	0.605379	99.9993	ENSG00000135218, ENSG00000107521, ENSG00000125851, ENSG00000102531, ENSG00000152503
Annotation Cluster 33	Enrichment Score: 0.44367121980965696
Category	Term	Count	%	P-Value	FDR	Genes
UP_SEQ_FEATURE	active site:Proton acceptor	9	6.81818	0.0802873	70.625	ENSG00000160602, ENSG00000104365, ENSG00000169967, ENSG00000068078, ENSG00000092439, ENSG00000120915, ENSG00000197181, ENSG00000115828, ENSG00000123374
UP_SEQ_FEATURE	binding site:ATP	7	5.30303	0.164621	92.8119	ENSG00000160602, ENSG00000104365, ENSG00000169967, ENSG00000068078, ENSG00000092439, ENSG00000078070, ENSG00000123374
SP_PIR_KEYWORDS	magnesium	6	4.54545	0.180021	92.2575	ENSG00000160602, ENSG00000169967, ENSG00000068078, ENSG00000120915, ENSG00000178425, ENSG00000140521
SP_PIR_KEYWORDS	kinase	8	6.06061	0.184638	92.801	ENSG00000157680, ENSG00000160602, ENSG00000104365, ENSG00000169967, ENSG00000068078, ENSG00000093217, ENSG00000092439, ENSG00000123374
SP_PIR_KEYWORDS	serine/threonine-protein kinase	5	3.78788	0.257303	97.8387	ENSG00000160602, ENSG00000104365, ENSG00000169967, ENSG00000092439, ENSG00000123374
KEGG_PATHWAY	hsa04010:MAPK signaling pathway	4	3.0303	0.307235	97.8987	ENSG00000104365, ENSG00000169967, ENSG00000068078, ENSG00000067191
GOTERM_MF_FAT	GO:0004672~protein kinase activity	7	5.30303	0.340938	99.5903	ENSG00000160602, ENSG00000104365, ENSG00000169967, ENSG00000084774, ENSG00000068078, ENSG00000092439, ENSG00000123374
UP_SEQ_FEATURE	domain:Protein kinase	5	3.78788	0.395893	99.9375	ENSG00000160602, ENSG00000104365, ENSG00000169967, ENSG00000068078, ENSG00000123374
GOTERM_BP_FAT	GO:0006468~protein amino acid phosphorylation	7	5.30303	0.398133	99.9649	ENSG00000160602, ENSG00000104365, ENSG00000169967, ENSG00000084774, ENSG00000068078, ENSG00000092439, ENSG00000123374
GOTERM_BP_FAT	GO:0016310~phosphorylation	8	6.06061	0.408745	99.9734	ENSG00000160602, ENSG00000104365, ENSG00000169967, ENSG00000084774, ENSG00000068078, ENSG00000047249, ENSG00000092439, ENSG00000123374
INTERPRO	IPR017441:Protein kinase, ATP binding site	5	3.78788	0.428006	99.9491	ENSG00000160602, ENSG00000104365, ENSG00000169967, ENSG00000068078, ENSG00000123374
KEGG_PATHWAY	hsa05200:Pathways in cancer	4	3.0303	0.430457	99.7325	ENSG00000197565, ENSG00000104365, ENSG00000068078, ENSG00000123374
GOTERM_MF_FAT	GO:0004674~protein serine/threonine kinase activity	5	3.78788	0.438577	99.9505	ENSG00000160602, ENSG00000104365, ENSG00000169967, ENSG00000092439, ENSG00000123374
INTERPRO	IPR000719:Protein kinase, core	5	3.78788	0.462215	99.978	ENSG00000160602, ENSG00000104365, ENSG00000169967, ENSG00000068078, ENSG00000123374
INTERPRO	IPR008271:Serine/threonine protein kinase, active site	4	3.0303	0.481813	99.9867	ENSG00000160602, ENSG00000104365, ENSG00000169967, ENSG00000123374
INTERPRO	IPR017442:Serine/threonine protein kinase-related	4	3.0303	0.49112	99.9896	ENSG00000160602, ENSG00000104365, ENSG00000169967, ENSG00000123374
GOTERM_BP_FAT	GO:0007243~protein kinase cascade	4	3.0303	0.538033	99.9994	ENSG00000104365, ENSG00000169967, ENSG00000068078, ENSG00000103197
INTERPRO	IPR002290:Serine/threonine protein kinase	3	2.27273	0.568257	99.9989	ENSG00000160602, ENSG00000169967, ENSG00000123374
SMART	SM00220:S_TKc	3	2.27273	0.613512	99.9955	ENSG00000160602, ENSG00000169967, ENSG00000123374
GOTERM_BP_FAT	GO:0006796~phosphate metabolic process	8	6.06061	0.61728	100	ENSG00000160602, ENSG00000104365, ENSG00000169967, ENSG00000084774, ENSG00000068078, ENSG00000047249, ENSG00000092439, ENSG00000123374
GOTERM_BP_FAT	GO:0006793~phosphorus metabolic process	8	6.06061	0.61728	100	ENSG00000160602, ENSG00000104365, ENSG00000169967, ENSG00000084774, ENSG00000068078, ENSG00000047249, ENSG00000092439, ENSG00000123374
Annotation Cluster 34	Enrichment Score: 0.4116906511186414
Category	Term	Count	%	P-Value	FDR	Genes
GOTERM_BP_FAT	GO:0007050~cell cycle arrest	3	2.27273	0.184942	95.939	ENSG00000078900, ENSG00000166313, ENSG00000127603
GOTERM_BP_FAT	GO:0022402~cell cycle process	7	5.30303	0.26063	99.1179	ENSG00000124702, ENSG00000024048, ENSG00000197181, ENSG00000078900, ENSG00000166313, ENSG00000127603, ENSG00000123374
GOTERM_BP_FAT	GO:0007049~cell cycle	8	6.06061	0.378394	99.9418	ENSG00000124702, ENSG00000024048, ENSG00000197181, ENSG00000078900, ENSG00000166313, ENSG00000127603, ENSG00000140525, ENSG00000123374
GOTERM_BP_FAT	GO:0030182~neuron differentiation	4	3.0303	0.652879	100	ENSG00000112139, ENSG00000078900, ENSG00000166313, ENSG00000127603
GOTERM_BP_FAT	GO:0048666~neuron development	3	2.27273	0.734024	100	ENSG00000078900, ENSG00000166313, ENSG00000127603
Annotation Cluster 35	Enrichment Score: 0.4069952722854308
Category	Term	Count	%	P-Value	FDR	Genes
GOTERM_CC_FAT	GO:0044432~endoplasmic reticulum part	5	3.78788	0.269804	98.1944	ENSG00000072310, ENSG00000134901, ENSG00000060642, ENSG00000164308, ENSG00000102158
GOTERM_CC_FAT	GO:0042175~nuclear envelope-endoplasmic reticulum network	4	3.0303	0.365854	99.7017	ENSG00000072310, ENSG00000138095, ENSG00000060642, ENSG00000102158
GOTERM_CC_FAT	GO:0005789~endoplasmic reticulum membrane	3	2.27273	0.609057	99.9994	ENSG00000072310, ENSG00000060642, ENSG00000102158
Annotation Cluster 36	Enrichment Score: 0.4047119719582998
Category	Term	Count	%	P-Value	FDR	Genes
GOTERM_MF_FAT	GO:0042802~identical protein binding	8	6.06061	0.237646	97.2064	ENSG00000104365, ENSG00000104524, ENSG00000068078, ENSG00000103197, ENSG00000120915, ENSG00000109572, ENSG00000121691, ENSG00000123374
GOTERM_MF_FAT	GO:0046983~protein dimerization activity	6	4.54545	0.422687	99.9285	ENSG00000107521, ENSG00000104365, ENSG00000103197, ENSG00000120915, ENSG00000109572, ENSG00000121691
GOTERM_MF_FAT	GO:0046982~protein heterodimerization activity	3	2.27273	0.488442	99.9855	ENSG00000104365, ENSG00000103197, ENSG00000109572
GOTERM_MF_FAT	GO:0042803~protein homodimerization activity	4	3.0303	0.490217	99.9861	ENSG00000103197, ENSG00000120915, ENSG00000109572, ENSG00000121691
Annotation Cluster 37	Enrichment Score: 0.4035423810140892
Category	Term	Count	%	P-Value	FDR	Genes
GOTERM_CC_FAT	GO:0005875~microtubule associated complex	3	2.27273	0.181266	92.2169	ENSG00000113971, ENSG00000174844, ENSG00000135720
GOTERM_MF_FAT	GO:0003774~motor activity	3	2.27273	0.307063	99.2067	ENSG00000113971, ENSG00000174844, ENSG00000135720
GOTERM_CC_FAT	GO:0005856~cytoskeleton	13	9.84848	0.354894	99.6287	ENSG00000172159, ENSG00000138095, ENSG00000196091, ENSG00000152503, ENSG00000127603, ENSG00000073712, ENSG00000113971, ENSG00000152527, ENSG00000068885, ENSG00000174844, ENSG00000135720, ENSG00000103197, ENSG00000127481
SP_PIR_KEYWORDS	cytoskeleton	6	4.54545	0.430393	99.9293	ENSG00000068885, ENSG00000174844, ENSG00000127481, ENSG00000127603, ENSG00000152503, ENSG00000073712
GOTERM_CC_FAT	GO:0015630~microtubule cytoskeleton	5	3.78788	0.603929	99.9993	ENSG00000113971, ENSG00000068885, ENSG00000174844, ENSG00000135720, ENSG00000127603
GOTERM_CC_FAT	GO:0044430~cytoskeletal part	7	5.30303	0.738332	100	ENSG00000113971, ENSG00000068885, ENSG00000174844, ENSG00000196091, ENSG00000135720, ENSG00000103197, ENSG00000073712
Annotation Cluster 38	Enrichment Score: 0.39964496866760757
Category	Term	Count	%	P-Value	FDR	Genes
GOTERM_BP_FAT	GO:0007612~learning	3	2.27273	0.0764484	71.2328	ENSG00000094914, ENSG00000115526, ENSG00000166313
GOTERM_BP_FAT	GO:0007611~learning or memory	3	2.27273	0.207052	97.3605	ENSG00000094914, ENSG00000115526, ENSG00000166313
GOTERM_BP_FAT	GO:0007610~behavior	4	3.0303	0.698099	100	ENSG00000094914, ENSG00000103197, ENSG00000115526, ENSG00000166313
GOTERM_BP_FAT	GO:0050890~cognition	5	3.78788	0.922046	100	ENSG00000113971, ENSG00000107521, ENSG00000094914, ENSG00000115526, ENSG00000166313
GOTERM_BP_FAT	GO:0050877~neurological system process	5	3.78788	0.985502	100	ENSG00000113971, ENSG00000107521, ENSG00000094914, ENSG00000115526, ENSG00000166313
Annotation Cluster 39	Enrichment Score: 0.3962243978538193
Category	Term	Count	%	P-Value	FDR	Genes
INTERPRO	IPR017907:Zinc finger, RING-type, conserved site	4	3.0303	0.337144	99.6236	ENSG00000134253, ENSG00000022840, ENSG00000024048, ENSG00000152503
INTERPRO	IPR001841:Zinc finger, RING-type	4	3.0303	0.369166	99.8078	ENSG00000134253, ENSG00000022840, ENSG00000024048, ENSG00000152503
SMART	SM00184:RING	4	3.0303	0.418332	99.6661	ENSG00000134253, ENSG00000022840, ENSG00000024048, ENSG00000152503
INTERPRO	IPR018957:Zinc finger, C3HC4 RING-type	3	2.27273	0.49951	99.9917	ENSG00000134253, ENSG00000022840, ENSG00000152503
Annotation Cluster 40	Enrichment Score: 0.31976247839582017
Category	Term	Count	%	P-Value	FDR	Genes
GOTERM_BP_FAT	GO:0010627~regulation of protein kinase cascade	6	4.54545	0.0415269	48.5457	ENSG00000104365, ENSG00000169967, ENSG00000157593, ENSG00000103197, ENSG00000121691, ENSG00000078900
GOTERM_BP_FAT	GO:0043405~regulation of MAP kinase activity	3	2.27273	0.291502	99.5478	ENSG00000169967, ENSG00000103197, ENSG00000078900
GOTERM_BP_FAT	GO:0045859~regulation of protein kinase activity	4	3.0303	0.490872	99.9974	ENSG00000157680, ENSG00000169967, ENSG00000103197, ENSG00000078900
GOTERM_BP_FAT	GO:0043549~regulation of kinase activity	4	3.0303	0.513805	99.9988	ENSG00000157680, ENSG00000169967, ENSG00000103197, ENSG00000078900
GOTERM_BP_FAT	GO:0051338~regulation of transferase activity	4	3.0303	0.541701	99.9995	ENSG00000157680, ENSG00000169967, ENSG00000103197, ENSG00000078900
GOTERM_BP_FAT	GO:0044093~positive regulation of molecular function	5	3.78788	0.657683	100	ENSG00000157680, ENSG00000104365, ENSG00000169967, ENSG00000103197, ENSG00000121691
GOTERM_BP_FAT	GO:0042325~regulation of phosphorylation	4	3.0303	0.693922	100	ENSG00000157680, ENSG00000169967, ENSG00000103197, ENSG00000078900
GOTERM_BP_FAT	GO:0051174~regulation of phosphorus metabolic process	4	3.0303	0.719659	100	ENSG00000157680, ENSG00000169967, ENSG00000103197, ENSG00000078900
GOTERM_BP_FAT	GO:0019220~regulation of phosphate metabolic process	4	3.0303	0.719659	100	ENSG00000157680, ENSG00000169967, ENSG00000103197, ENSG00000078900
GOTERM_BP_FAT	GO:0007242~intracellular signaling cascade	8	6.06061	0.85357	100	ENSG00000135218, ENSG00000157680, ENSG00000104365, ENSG00000169967, ENSG00000068078, ENSG00000103197, ENSG00000019186, ENSG00000078900
GOTERM_BP_FAT	GO:0043085~positive regulation of catalytic activity	3	2.27273	0.910534	100	ENSG00000157680, ENSG00000169967, ENSG00000103197
Annotation Cluster 41	Enrichment Score: 0.3170411009830086
Category	Term	Count	%	P-Value	FDR	Genes
GOTERM_BP_FAT	GO:0010557~positive regulation of macromolecule biosynthetic process	8	6.06061	0.230456	98.3493	ENSG00000156983, ENSG00000072310, ENSG00000196792, ENSG00000022840, ENSG00000197181, ENSG00000078900, ENSG00000166313, ENSG00000123374
GOTERM_BP_FAT	GO:0045941~positive regulation of transcription	7	5.30303	0.259341	99.0935	ENSG00000156983, ENSG00000072310, ENSG00000196792, ENSG00000022840, ENSG00000078900, ENSG00000166313, ENSG00000123374
GOTERM_BP_FAT	GO:0031328~positive regulation of cellular biosynthetic process	8	6.06061	0.266287	99.2179	ENSG00000156983, ENSG00000072310, ENSG00000196792, ENSG00000022840, ENSG00000197181, ENSG00000078900, ENSG00000166313, ENSG00000123374
GOTERM_BP_FAT	GO:0009891~positive regulation of biosynthetic process	8	6.06061	0.278179	99.3945	ENSG00000156983, ENSG00000072310, ENSG00000196792, ENSG00000022840, ENSG00000197181, ENSG00000078900, ENSG00000166313, ENSG00000123374
GOTERM_BP_FAT	GO:0010628~positive regulation of gene expression	7	5.30303	0.281479	99.4365	ENSG00000156983, ENSG00000072310, ENSG00000196792, ENSG00000022840, ENSG00000078900, ENSG00000166313, ENSG00000123374
GOTERM_BP_FAT	GO:0045935~positive regulation of nucleobase, nucleoside, nucleotide and nucleic acid metabolic process	7	5.30303	0.339173	99.8482	ENSG00000156983, ENSG00000072310, ENSG00000196792, ENSG00000022840, ENSG00000078900, ENSG00000166313, ENSG00000123374
GOTERM_BP_FAT	GO:0051173~positive regulation of nitrogen compound metabolic process	7	5.30303	0.366525	99.9217	ENSG00000156983, ENSG00000072310, ENSG00000196792, ENSG00000022840, ENSG00000078900, ENSG00000166313, ENSG00000123374
GOTERM_BP_FAT	GO:0010604~positive regulation of macromolecule metabolic process	8	6.06061	0.480396	99.9965	ENSG00000156983, ENSG00000072310, ENSG00000196792, ENSG00000022840, ENSG00000197181, ENSG00000078900, ENSG00000166313, ENSG00000123374
SP_PIR_KEYWORDS	activator	4	3.0303	0.686563	100	ENSG00000156983, ENSG00000072310, ENSG00000118513, ENSG00000078900
GOTERM_BP_FAT	GO:0045893~positive regulation of transcription, DNA-dependent	4	3.0303	0.70903	100	ENSG00000072310, ENSG00000196792, ENSG00000078900, ENSG00000166313
GOTERM_BP_FAT	GO:0051254~positive regulation of RNA metabolic process	4	3.0303	0.714382	100	ENSG00000072310, ENSG00000196792, ENSG00000078900, ENSG00000166313
GOTERM_BP_FAT	GO:0045944~positive regulation of transcription from RNA polymerase II promoter	3	2.27273	0.778493	100	ENSG00000072310, ENSG00000196792, ENSG00000166313
GOTERM_BP_FAT	GO:0006355~regulation of transcription, DNA-dependent	10	7.57576	0.935443	100	ENSG00000072310, ENSG00000109911, ENSG00000142784, ENSG00000134014, ENSG00000196092, ENSG00000196792, ENSG00000153922, ENSG00000118513, ENSG00000078900, ENSG00000166313
GOTERM_BP_FAT	GO:0051252~regulation of RNA metabolic process	10	7.57576	0.945364	100	ENSG00000072310, ENSG00000109911, ENSG00000142784, ENSG00000134014, ENSG00000196092, ENSG00000196792, ENSG00000153922, ENSG00000118513, ENSG00000078900, ENSG00000166313
GOTERM_MF_FAT	GO:0003700~transcription factor activity	4	3.0303	0.98522	100	ENSG00000072310, ENSG00000196092, ENSG00000196792, ENSG00000078900
Annotation Cluster 42	Enrichment Score: 0.26375658027896665
Category	Term	Count	%	P-Value	FDR	Genes
GOTERM_CC_FAT	GO:0000267~cell fraction	10	7.57576	0.439308	99.938	ENSG00000135218, ENSG00000107521, ENSG00000104365, ENSG00000125851, ENSG00000123338, ENSG00000103197, ENSG00000120915, ENSG00000115526, ENSG00000102531, ENSG00000115839
GOTERM_CC_FAT	GO:0042598~vesicular fraction	3	2.27273	0.555676	99.9968	ENSG00000104365, ENSG00000103197, ENSG00000102531
GOTERM_CC_FAT	GO:0005624~membrane fraction	7	5.30303	0.582959	99.9986	ENSG00000135218, ENSG00000107521, ENSG00000104365, ENSG00000123338, ENSG00000103197, ENSG00000115526, ENSG00000102531
GOTERM_CC_FAT	GO:0005626~insoluble fraction	7	5.30303	0.619077	99.9996	ENSG00000135218, ENSG00000107521, ENSG00000104365, ENSG00000123338, ENSG00000103197, ENSG00000115526, ENSG00000102531
Annotation Cluster 43	Enrichment Score: 0.251596690542173
Category	Term	Count	%	P-Value	FDR	Genes
SP_PIR_KEYWORDS	isopeptide bond	5	3.78788	0.170116	90.9614	ENSG00000104365, ENSG00000134253, ENSG00000078900, ENSG00000140525, ENSG00000057663
GOTERM_BP_FAT	GO:0043066~negative regulation of apoptosis	5	3.78788	0.283678	99.4629	ENSG00000104365, ENSG00000113013, ENSG00000121691, ENSG00000078900, ENSG00000057663
GOTERM_BP_FAT	GO:0043069~negative regulation of programmed cell death	5	3.78788	0.292212	99.5548	ENSG00000104365, ENSG00000113013, ENSG00000121691, ENSG00000078900, ENSG00000057663
GOTERM_BP_FAT	GO:0060548~negative regulation of cell death	5	3.78788	0.293923	99.5714	ENSG00000104365, ENSG00000113013, ENSG00000121691, ENSG00000078900, ENSG00000057663
SP_PIR_KEYWORDS	Apoptosis	3	2.27273	0.731873	100	ENSG00000078900, ENSG00000166313, ENSG00000057663
GOTERM_BP_FAT	GO:0042981~regulation of apoptosis	6	4.54545	0.740251	100	ENSG00000104365, ENSG00000113013, ENSG00000121691, ENSG00000078900, ENSG00000166313, ENSG00000057663
GOTERM_BP_FAT	GO:0043067~regulation of programmed cell death	6	4.54545	0.748139	100	ENSG00000104365, ENSG00000113013, ENSG00000121691, ENSG00000078900, ENSG00000166313, ENSG00000057663
GOTERM_BP_FAT	GO:0010941~regulation of cell death	6	4.54545	0.751052	100	ENSG00000104365, ENSG00000113013, ENSG00000121691, ENSG00000078900, ENSG00000166313, ENSG00000057663
GOTERM_BP_FAT	GO:0008219~cell death	4	3.0303	0.91667	100	ENSG00000164961, ENSG00000078900, ENSG00000166313, ENSG00000057663
GOTERM_BP_FAT	GO:0016265~death	4	3.0303	0.918982	100	ENSG00000164961, ENSG00000078900, ENSG00000166313, ENSG00000057663
GOTERM_BP_FAT	GO:0006915~apoptosis	3	2.27273	0.947289	100	ENSG00000078900, ENSG00000166313, ENSG00000057663
GOTERM_BP_FAT	GO:0012501~programmed cell death	3	2.27273	0.950315	100	ENSG00000078900, ENSG00000166313, ENSG00000057663
Annotation Cluster 44	Enrichment Score: 0.23437782661318138
Category	Term	Count	%	P-Value	FDR	Genes
INTERPRO	IPR013783:Immunoglobulin-like fold	6	4.54545	0.381054	99.8516	ENSG00000075223, ENSG00000134901, ENSG00000134253, ENSG00000196091, ENSG00000068078, ENSG00000112139
INTERPRO	IPR003599:Immunoglobulin subtype	4	3.0303	0.436119	99.9581	ENSG00000075223, ENSG00000196091, ENSG00000068078, ENSG00000112139
INTERPRO	IPR003598:Immunoglobulin subtype 2	3	2.27273	0.44425	99.9656	ENSG00000196091, ENSG00000068078, ENSG00000112139
SMART	SM00408:IGc2	3	2.27273	0.486404	99.9099	ENSG00000196091, ENSG00000068078, ENSG00000112139
SMART	SM00409:IG	4	3.0303	0.489282	99.915	ENSG00000075223, ENSG00000196091, ENSG00000068078, ENSG00000112139
SP_PIR_KEYWORDS	Immunoglobulin domain	4	3.0303	0.619068	99.9996	ENSG00000075223, ENSG00000196091, ENSG00000068078, ENSG00000112139
INTERPRO	IPR007110:Immunoglobulin-like	4	3.0303	0.714699	100	ENSG00000075223, ENSG00000196091, ENSG00000068078, ENSG00000112139
UP_SEQ_FEATURE	disulfide bond	7	5.30303	0.999947	100	ENSG00000135218, ENSG00000197565, ENSG00000075223, ENSG00000125851, ENSG00000068078, ENSG00000112139, ENSG00000144278
SP_PIR_KEYWORDS	disulfide bond	7	5.30303	0.999969	100	ENSG00000135218, ENSG00000197565, ENSG00000075223, ENSG00000125851, ENSG00000068078, ENSG00000112139, ENSG00000144278
Annotation Cluster 45	Enrichment Score: 0.18395730987401976
Category	Term	Count	%	P-Value	FDR	Genes
SP_PIR_KEYWORDS	chromatin regulator	3	2.27273	0.42308	99.9167	ENSG00000156983, ENSG00000153922, ENSG00000166313
GOTERM_BP_FAT	GO:0016568~chromatin modification	3	2.27273	0.620765	100	ENSG00000156983, ENSG00000153922, ENSG00000166313
GOTERM_BP_FAT	GO:0006325~chromatin organization	3	2.27273	0.787319	100	ENSG00000156983, ENSG00000153922, ENSG00000166313
GOTERM_BP_FAT	GO:0051276~chromosome organization	3	2.27273	0.888526	100	ENSG00000156983, ENSG00000153922, ENSG00000166313
Annotation Cluster 46	Enrichment Score: 0.1821658457860614
Category	Term	Count	%	P-Value	FDR	Genes
GOTERM_BP_FAT	GO:0048878~chemical homeostasis	5	3.78788	0.550556	99.9996	ENSG00000142784, ENSG00000141458, ENSG00000047249, ENSG00000120915, ENSG00000109572
GOTERM_BP_FAT	GO:0055082~cellular chemical homeostasis	4	3.0303	0.556206	99.9997	ENSG00000142784, ENSG00000047249, ENSG00000120915, ENSG00000109572
GOTERM_BP_FAT	GO:0030003~cellular cation homeostasis	3	2.27273	0.579274	99.9999	ENSG00000047249, ENSG00000120915, ENSG00000109572
GOTERM_BP_FAT	GO:0055080~cation homeostasis	3	2.27273	0.64413	100	ENSG00000047249, ENSG00000120915, ENSG00000109572
GOTERM_BP_FAT	GO:0042592~homeostatic process	6	4.54545	0.68357	100	ENSG00000104365, ENSG00000142784, ENSG00000141458, ENSG00000047249, ENSG00000120915, ENSG00000109572
GOTERM_BP_FAT	GO:0019725~cellular homeostasis	4	3.0303	0.693922	100	ENSG00000142784, ENSG00000047249, ENSG00000120915, ENSG00000109572
GOTERM_BP_FAT	GO:0006873~cellular ion homeostasis	3	2.27273	0.782314	100	ENSG00000047249, ENSG00000120915, ENSG00000109572
GOTERM_BP_FAT	GO:0050801~ion homeostasis	3	2.27273	0.822819	100	ENSG00000047249, ENSG00000120915, ENSG00000109572
Annotation Cluster 47	Enrichment Score: 0.17183777969030756
Category	Term	Count	%	P-Value	FDR	Genes
GOTERM_BP_FAT	GO:0016477~cell migration	3	2.27273	0.624738	100	ENSG00000075223, ENSG00000112139, ENSG00000166313
GOTERM_BP_FAT	GO:0048870~cell motility	3	2.27273	0.682296	100	ENSG00000075223, ENSG00000112139, ENSG00000166313
GOTERM_BP_FAT	GO:0051674~localization of cell	3	2.27273	0.682296	100	ENSG00000075223, ENSG00000112139, ENSG00000166313
GOTERM_BP_FAT	GO:0006928~cell motion	4	3.0303	0.706326	100	ENSG00000075223, ENSG00000112139, ENSG00000166313, ENSG00000127603
Annotation Cluster 48	Enrichment Score: 0.1580717963164588
Category	Term	Count	%	P-Value	FDR	Genes
GOTERM_BP_FAT	GO:0006357~regulation of transcription from RNA polymerase II promoter	8	6.06061	0.317097	99.7459	ENSG00000072310, ENSG00000109911, ENSG00000142784, ENSG00000134014, ENSG00000196092, ENSG00000196792, ENSG00000153922, ENSG00000166313
GOTERM_BP_FAT	GO:0010605~negative regulation of macromolecule metabolic process	7	5.30303	0.489339	99.9973	ENSG00000198373, ENSG00000142784, ENSG00000196092, ENSG00000196792, ENSG00000197181, ENSG00000166313, ENSG00000057663
GOTERM_BP_FAT	GO:0010629~negative regulation of gene expression	5	3.78788	0.537994	99.9994	ENSG00000198373, ENSG00000142784, ENSG00000196092, ENSG00000196792, ENSG00000197181
GOTERM_BP_FAT	GO:0000122~negative regulation of transcription from RNA polymerase II promoter	3	2.27273	0.604551	100	ENSG00000142784, ENSG00000196092, ENSG00000196792
GOTERM_BP_FAT	GO:0045892~negative regulation of transcription, DNA-dependent	3	2.27273	0.75851	100	ENSG00000142784, ENSG00000196092, ENSG00000196792
GOTERM_BP_FAT	GO:0051253~negative regulation of RNA metabolic process	3	2.27273	0.766682	100	ENSG00000142784, ENSG00000196092, ENSG00000196792
GOTERM_BP_FAT	GO:0010558~negative regulation of macromolecule biosynthetic process	4	3.0303	0.792151	100	ENSG00000142784, ENSG00000196092, ENSG00000196792, ENSG00000166313
GOTERM_BP_FAT	GO:0009890~negative regulation of biosynthetic process	4	3.0303	0.817624	100	ENSG00000142784, ENSG00000196092, ENSG00000196792, ENSG00000166313
GOTERM_BP_FAT	GO:0016481~negative regulation of transcription	3	2.27273	0.869075	100	ENSG00000142784, ENSG00000196092, ENSG00000196792
GOTERM_BP_FAT	GO:0045934~negative regulation of nucleobase, nucleoside, nucleotide and nucleic acid metabolic process	3	2.27273	0.905891	100	ENSG00000142784, ENSG00000196092, ENSG00000196792
GOTERM_BP_FAT	GO:0051172~negative regulation of nitrogen compound metabolic process	3	2.27273	0.909966	100	ENSG00000142784, ENSG00000196092, ENSG00000196792
GOTERM_BP_FAT	GO:0031327~negative regulation of cellular biosynthetic process	3	2.27273	0.931172	100	ENSG00000142784, ENSG00000196092, ENSG00000196792
Annotation Cluster 49	Enrichment Score: 0.13814179102058105
Category	Term	Count	%	P-Value	FDR	Genes
GOTERM_BP_FAT	GO:0006357~regulation of transcription from RNA polymerase II promoter	8	6.06061	0.317097	99.7459	ENSG00000072310, ENSG00000109911, ENSG00000142784, ENSG00000134014, ENSG00000196092, ENSG00000196792, ENSG00000153922, ENSG00000166313
GOTERM_BP_FAT	GO:0045449~regulation of transcription	20	15.1515	0.619416	100	ENSG00000177030, ENSG00000104365, ENSG00000151612, ENSG00000138095, ENSG00000134014, ENSG00000142784, ENSG00000196092, ENSG00000153922, ENSG00000022840, ENSG00000078900, ENSG00000166313, ENSG00000156983, ENSG00000072310, ENSG00000144580, ENSG00000109911, ENSG00000196792, ENSG00000118513, ENSG00000119403, ENSG00000121691, ENSG00000123374
SP_PIR_KEYWORDS	transcription regulation	14	10.6061	0.621009	99.9996	ENSG00000151612, ENSG00000177030, ENSG00000138095, ENSG00000196092, ENSG00000134014, ENSG00000153922, ENSG00000078900, ENSG00000166313, ENSG00000156983, ENSG00000144580, ENSG00000072310, ENSG00000109911, ENSG00000118513, ENSG00000119403
SP_PIR_KEYWORDS	Transcription	14	10.6061	0.653218	99.9999	ENSG00000151612, ENSG00000177030, ENSG00000138095, ENSG00000196092, ENSG00000134014, ENSG00000153922, ENSG00000078900, ENSG00000166313, ENSG00000156983, ENSG00000144580, ENSG00000072310, ENSG00000109911, ENSG00000118513, ENSG00000119403
SP_PIR_KEYWORDS	dna-binding	11	8.33333	0.822424	100	ENSG00000156983, ENSG00000072310, ENSG00000177030, ENSG00000151612, ENSG00000138095, ENSG00000196092, ENSG00000153922, ENSG00000118513, ENSG00000140521, ENSG00000078900, ENSG00000100479
GOTERM_MF_FAT	GO:0030528~transcription regulator activity	10	7.57576	0.853999	100	ENSG00000156983, ENSG00000072310, ENSG00000109911, ENSG00000104365, ENSG00000177030, ENSG00000134014, ENSG00000196092, ENSG00000196792, ENSG00000118513, ENSG00000078900
GOTERM_BP_FAT	GO:0006350~transcription	13	9.84848	0.893956	100	ENSG00000151612, ENSG00000177030, ENSG00000138095, ENSG00000196092, ENSG00000134014, ENSG00000078900, ENSG00000166313, ENSG00000156983, ENSG00000144580, ENSG00000072310, ENSG00000109911, ENSG00000118513, ENSG00000119403
GOTERM_BP_FAT	GO:0006355~regulation of transcription, DNA-dependent	10	7.57576	0.935443	100	ENSG00000072310, ENSG00000109911, ENSG00000142784, ENSG00000134014, ENSG00000196092, ENSG00000196792, ENSG00000153922, ENSG00000118513, ENSG00000078900, ENSG00000166313
GOTERM_MF_FAT	GO:0003677~DNA binding	14	10.6061	0.939217	100	ENSG00000151612, ENSG00000177030, ENSG00000138095, ENSG00000196092, ENSG00000134014, ENSG00000153922, ENSG00000140521, ENSG00000078900, ENSG00000156983, ENSG00000072310, ENSG00000196792, ENSG00000122547, ENSG00000118513, ENSG00000100479
GOTERM_BP_FAT	GO:0051252~regulation of RNA metabolic process	10	7.57576	0.945364	100	ENSG00000072310, ENSG00000109911, ENSG00000142784, ENSG00000134014, ENSG00000196092, ENSG00000196792, ENSG00000153922, ENSG00000118513, ENSG00000078900, ENSG00000166313
Annotation Cluster 50	Enrichment Score: 0.09338055516064539
Category	Term	Count	%	P-Value	FDR	Genes
GOTERM_BP_FAT	GO:0006954~inflammatory response	3	2.27273	0.712323	100	ENSG00000103197, ENSG00000120915, ENSG00000078900
GOTERM_BP_FAT	GO:0009611~response to wounding	4	3.0303	0.773969	100	ENSG00000135218, ENSG00000103197, ENSG00000120915, ENSG00000078900
GOTERM_BP_FAT	GO:0006952~defense response	3	2.27273	0.951607	100	ENSG00000103197, ENSG00000120915, ENSG00000078900
Annotation Cluster 51	Enrichment Score: 0.0849521344374018
Category	Term	Count	%	P-Value	FDR	Genes
SP_PIR_KEYWORDS	ion transport	4	3.0303	0.753299	100	ENSG00000047249, ENSG00000092439, ENSG00000109572, ENSG00000067191
GOTERM_BP_FAT	GO:0006812~cation transport	4	3.0303	0.798275	100	ENSG00000047249, ENSG00000092439, ENSG00000067191, ENSG00000123374
GOTERM_MF_FAT	GO:0005216~ion channel activity	3	2.27273	0.811283	100	ENSG00000092439, ENSG00000109572, ENSG00000067191
GOTERM_MF_FAT	GO:0022838~substrate specific channel activity	3	2.27273	0.824664	100	ENSG00000092439, ENSG00000109572, ENSG00000067191
GOTERM_MF_FAT	GO:0015267~channel activity	3	2.27273	0.839205	100	ENSG00000092439, ENSG00000109572, ENSG00000067191
GOTERM_MF_FAT	GO:0022803~passive transmembrane transporter activity	3	2.27273	0.840202	100	ENSG00000092439, ENSG00000109572, ENSG00000067191
GOTERM_BP_FAT	GO:0006811~ion transport	5	3.78788	0.843607	100	ENSG00000047249, ENSG00000092439, ENSG00000109572, ENSG00000067191, ENSG00000123374
GOTERM_BP_FAT	GO:0030001~metal ion transport	3	2.27273	0.87382	100	ENSG00000092439, ENSG00000067191, ENSG00000123374
Annotation Cluster 52	Enrichment Score: 0.03998056235680655
Category	Term	Count	%	P-Value	FDR	Genes
GOTERM_CC_FAT	GO:0044459~plasma membrane part	14	10.6061	0.874818	100	ENSG00000135218, ENSG00000107521, ENSG00000141458, ENSG00000123338, ENSG00000109572, ENSG00000127603, ENSG00000113569, ENSG00000073712, ENSG00000160360, ENSG00000068078, ENSG00000103197, ENSG00000112139, ENSG00000067191, ENSG00000115365
GOTERM_CC_FAT	GO:0031226~intrinsic to plasma membrane	7	5.30303	0.909135	100	ENSG00000135218, ENSG00000107521, ENSG00000141458, ENSG00000068078, ENSG00000123338, ENSG00000112139, ENSG00000115365
GOTERM_CC_FAT	GO:0005887~integral to plasma membrane	6	4.54545	0.953921	100	ENSG00000135218, ENSG00000107521, ENSG00000141458, ENSG00000068078, ENSG00000123338, ENSG00000115365
Annotation Cluster 53	Enrichment Score: 0.014644178870737136
Category	Term	Count	%	P-Value	FDR	Genes
SP_PIR_KEYWORDS	membrane	37	28.0303	0.900014	100	ENSG00000135218, ENSG00000172159, ENSG00000104365, ENSG00000170832, ENSG00000138095, ENSG00000133687, ENSG00000154174, ENSG00000157593, ENSG00000166313, ENSG00000113569, ENSG00000060642, ENSG00000166589, ENSG00000092439, ENSG00000067191, ENSG00000197181, ENSG00000115365, ENSG00000141458, ENSG00000123338, ENSG00000162461, ENSG00000144278, ENSG00000109572, ENSG00000164308, ENSG00000102531, ENSG0000…
UP_SEQ_FEATURE	transmembrane region	26	19.697	0.966787	100	ENSG00000172159, ENSG00000135218, ENSG00000133687, ENSG00000154174, ENSG00000157593, ENSG00000060642, ENSG00000166589, ENSG00000092439, ENSG00000197181, ENSG00000141458, ENSG00000123338, ENSG00000144278, ENSG00000162461, ENSG00000164308, ENSG00000109572, ENSG00000071073, ENSG00000102531, ENSG00000102158, ENSG00000176454, ENSG00000105983, ENSG00000152527, ENSG00000072310, ENSG00000068078, ENSG0000…
SP_PIR_KEYWORDS	transmembrane	26	19.697	0.969665	100	ENSG00000172159, ENSG00000135218, ENSG00000133687, ENSG00000154174, ENSG00000157593, ENSG00000060642, ENSG00000166589, ENSG00000092439, ENSG00000197181, ENSG00000141458, ENSG00000123338, ENSG00000144278, ENSG00000162461, ENSG00000164308, ENSG00000109572, ENSG00000071073, ENSG00000102531, ENSG00000102158, ENSG00000176454, ENSG00000105983, ENSG00000152527, ENSG00000072310, ENSG00000068078, ENSG0000…
GOTERM_CC_FAT	GO:0031224~intrinsic to membrane	33	25	0.982477	100	ENSG00000135218, ENSG00000172159, ENSG00000170832, ENSG00000133687, ENSG00000154174, ENSG00000157593, ENSG00000113569, ENSG00000060642, ENSG00000166589, ENSG00000092439, ENSG00000067191, ENSG00000197181, ENSG00000115365, ENSG00000107521, ENSG00000094914, ENSG00000141458, ENSG00000123338, ENSG00000162461, ENSG00000144278, ENSG00000109572, ENSG00000164308, ENSG00000071073, ENSG00000102531, ENSG0000…
GOTERM_CC_FAT	GO:0016021~integral to membrane	31	23.4848	0.987617	100	ENSG00000135218, ENSG00000172159, ENSG00000133687, ENSG00000154174, ENSG00000157593, ENSG00000113569, ENSG00000060642, ENSG00000166589, ENSG00000092439, ENSG00000067191, ENSG00000197181, ENSG00000115365, ENSG00000107521, ENSG00000094914, ENSG00000141458, ENSG00000123338, ENSG00000144278, ENSG00000162461, ENSG00000109572, ENSG00000164308, ENSG00000071073, ENSG00000102531, ENSG00000102158, ENSG0000…
UP_SEQ_FEATURE	topological domain:Cytoplasmic	13	9.84848	0.99775	100	ENSG00000135218, ENSG00000154174, ENSG00000144278, ENSG00000164308, ENSG00000109572, ENSG00000071073, ENSG00000105983, ENSG00000072310, ENSG00000060642, ENSG00000068078, ENSG00000166589, ENSG00000092439, ENSG00000115526
Annotation Cluster 54	Enrichment Score: 0.006640340547381597
Category	Term	Count	%	P-Value	FDR	Genes
SP_PIR_KEYWORDS	transmembrane protein	3	2.27273	0.934108	100	ENSG00000135218, ENSG00000068078, ENSG00000144278
GOTERM_CC_FAT	GO:0044421~extracellular region part	3	2.27273	0.995539	100	ENSG00000197565, ENSG00000075223, ENSG00000125851
GOTERM_CC_FAT	GO:0005576~extracellular region	8	6.06061	0.996276	100	ENSG00000197565, ENSG00000075223, ENSG00000104112, ENSG00000177030, ENSG00000125851, ENSG00000144278, ENSG00000183760, ENSG00000071073
UP_SEQ_FEATURE	disulfide bond	7	5.30303	0.999947	100	ENSG00000135218, ENSG00000197565, ENSG00000075223, ENSG00000125851, ENSG00000068078, ENSG00000112139, ENSG00000144278
SP_PIR_KEYWORDS	disulfide bond	7	5.30303	0.999969	100	ENSG00000135218, ENSG00000197565, ENSG00000075223, ENSG00000125851, ENSG00000068078, ENSG00000112139, ENSG00000144278
Annotation Cluster 55	Enrichment Score: 0.004137577662569283
Category	Term	Count	%	P-Value	FDR	Genes
SP_PIR_KEYWORDS	glycoprotein	22	16.6667	0.970326	100	ENSG00000135218, ENSG00000133687, ENSG00000196092, ENSG00000141458, ENSG00000144278, ENSG00000109572, ENSG00000164308, ENSG00000071073, ENSG00000113569, ENSG00000176454, ENSG00000197565, ENSG00000075223, ENSG00000134901, ENSG00000068078, ENSG00000125851, ENSG00000166589, ENSG00000103197, ENSG00000112139, ENSG00000115526, ENSG00000183760, ENSG00000115828, ENSG00000067191
UP_SEQ_FEATURE	glycosylation site:N-linked (GlcNAc...)	18	13.6364	0.995459	100	ENSG00000135218, ENSG00000133687, ENSG00000141458, ENSG00000144278, ENSG00000109572, ENSG00000164308, ENSG00000071073, ENSG00000176454, ENSG00000197565, ENSG00000075223, ENSG00000134901, ENSG00000068078, ENSG00000125851, ENSG00000166589, ENSG00000112139, ENSG00000115526, ENSG00000183760, ENSG00000115828
SP_PIR_KEYWORDS	signal	12	9.09091	0.998201	100	ENSG00000197565, ENSG00000075223, ENSG00000134901, ENSG00000104112, ENSG00000125851, ENSG00000141458, ENSG00000068078, ENSG00000166589, ENSG00000112139, ENSG00000183760, ENSG00000115828, ENSG00000102158
UP_SEQ_FEATURE	signal peptide	12	9.09091	0.998368	100	ENSG00000197565, ENSG00000075223, ENSG00000134901, ENSG00000104112, ENSG00000125851, ENSG00000141458, ENSG00000068078, ENSG00000166589, ENSG00000112139, ENSG00000183760, ENSG00000115828, ENSG00000102158

## Sheet: sg.branch.gene.list
ENSEMBL_GENE_ID	Gene symbol	Name
ENSG00000176261	LOC729566, LOC729898, ZBTB8OS	zinc finger and BTB domain containing 8 opposite strand; similar to hCG1645309; similar to zinc finger and BTB domain containing 8 opposite strand
ENSG00000119777	Tmem214	transmembrane protein 214
ENSG00000004766	CCDC132	coiled-coil domain containing 132
ENSG00000214960	ispD	notch1-induced protein
ENSG00000112851	Erbb2ip	erbb2 interacting protein
ENSG00000180182	Med14	mediator complex subunit 14
ENSG00000103544	c16orf62	chromosome 16 open reading frame 62
ENSG00000100427	Mlc1	megalencephalic leukoencephalopathy with subcortical cysts 1
ENSG00000105255	FSD1	fibronectin type III and SPRY domain containing 1
ENSG00000182858	Alg12	asparagine-linked glycosylation 12, alpha-1,6-mannosyltransferase homolog (S. cerevisiae)
ENSG00000126698	DNAJC8	DnaJ (Hsp40) homolog, subfamily C, member 8
ENSG00000078900	TP73	tumor protein p73
ENSG00000087191	PSMC5	proteasome (prosome, macropain) 26S subunit, ATPase, 5
ENSG00000132563	reep2	receptor accessory protein 2
ENSG00000148225	WDR31	WD repeat domain 31
ENSG00000082146	STRADB	STE20-related kinase adaptor beta
ENSG00000107521	Hps1	Hermansky-Pudlak syndrome 1
ENSG00000197548	Atg7	ATG7 autophagy related 7 homolog (S. cerevisiae)
ENSG00000125851	Pcsk2	proprotein convertase subtilisin/kexin type 2
ENSG00000205060	SLC35B4	solute carrier family 35, member B4
ENSG00000113716	Hmgxb3	HMG box domain containing 3
ENSG00000163682	rpl9, RPL9P25	ribosomal protein L9; ribosomal protein L9 pseudogene 25
ENSG00000122547	EEPD1	endonuclease/exonuclease/phosphatase family domain containing 1
ENSG00000145375	SPATA5	spermatogenesis associated 5
ENSG00000166477	LEO1	Leo1, Paf1/RNA polymerase II complex component, homolog (S. cerevisiae)
ENSG00000072310	Srebf1	sterol regulatory element binding transcription factor 1
ENSG00000140873	ADAMTS18	ADAM metallopeptidase with thrombospondin type 1 motif, 18
ENSG00000154330	PGM5	phosphoglucomutase 5
ENSG00000127481	UBR4	ubiquitin protein ligase E3 component n-recognin 4
ENSG00000118197	ddx59	DEAD (Asp-Glu-Ala-Asp) box polypeptide 59
ENSG00000113971	ACAD11, NPHP3	nephronophthisis 3 (adolescent); acyl-Coenzyme A dehydrogenase family, member 11
ENSG00000068793	CYFIP1	cytoplasmic FMR1 interacting protein 1
ENSG00000065060	UHRF1BP1	UHRF1 binding protein 1
ENSG00000145029	Nicn1	nicolin 1
ENSG00000101199	ARFGAP1	ADP-ribosylation factor GTPase activating protein 1
ENSG00000125459	msto1	misato homolog 1 (Drosophila)
ENSG00000167005	NUDT21	nudix (nucleoside diphosphate linked moiety X)-type motif 21
ENSG00000105983	LMBR1	limb region 1 homolog (mouse)
ENSG00000137502	RAB30	RAB30, member RAS oncogene family
ENSG00000123454	DBH	dopamine beta-hydroxylase (dopamine beta-monooxygenase)
ENSG00000162368	CMPK1	cytidine monophosphate (UMP-CMP) kinase 1, cytosolic
ENSG00000083444	PLOD1	procollagen-lysine 1, 2-oxoglutarate 5-dioxygenase 1
ENSG00000078070	MCCC1	methylcrotonoyl-Coenzyme A carboxylase 1 (alpha)
ENSG00000149269	Pak1	p21 protein (Cdc42/Rac)-activated kinase 1
ENSG00000138674	SEC31A	SEC31 homolog A (S. cerevisiae)
ENSG00000183495	ep400	E1A binding protein p400
ENSG00000187778	MCRS1	microspherule protein 1
ENSG00000120992	Lypla1	lysophospholipase I
ENSG00000111199	TRPV4	transient receptor potential cation channel, subfamily V, member 4
ENSG00000105778	AVL9	AVL9 homolog (S. cerevisiase)
ENSG00000198920	KIAA0753	KIAA0753
ENSG00000120519	slc10a7	solute carrier family 10 (sodium/bile acid cotransporter family), member 7
ENSG00000077147	TM9SF3	transmembrane 9 superfamily member 3
ENSG00000053372	mrto4	mRNA turnover 4 homolog (S. cerevisiae)
ENSG00000164308	ERAP2	endoplasmic reticulum aminopeptidase 2
ENSG00000204104	TRAF3IP1	TNF receptor-associated factor 3 interacting protein 1
ENSG00000165914	Ttc7b	tetratricopeptide repeat domain 7B
ENSG00000183087	gas6, LOC732446	similar to growth arrest-specific 6; growth arrest-specific 6
ENSG00000058272	PPP1R12A	protein phosphatase 1, regulatory (inhibitor) subunit 12A
ENSG00000173153	esrra	estrogen-related receptor alpha
ENSG00000153015	Cwc27	serologically defined colon cancer antigen 10
ENSG00000144535	DIS3L2	DIS3 mitotic control homolog (S. cerevisiae)-like 2
ENSG00000138079	Slc3a1	solute carrier family 3 (cystine, dibasic and neutral amino acid transporters, activator of cystine, dibasic and neutral amino acid transport), member 1
ENSG00000008838	MED24	mediator complex subunit 24
ENSG00000157680	DGKI	diacylglycerol kinase, iota
ENSG00000109920	FNBP4	formin binding protein 4
ENSG00000175727	MLXIP	MLX interacting protein
ENSG00000120733	KDM3B	lysine (K)-specific demethylase 3B
ENSG00000146197	SCUBE3	signal peptide, CUB domain, EGF-like 3
ENSG00000163785	RYK	RYK receptor-like tyrosine kinase
ENSG00000126216	TUBGCP3	tubulin, gamma complex associated protein 3
ENSG00000078699	CBFA2T2	core-binding factor, runt domain, alpha subunit 2; translocated to, 2
ENSG00000168268	NT5DC2	5'-nucleotidase domain containing 2
ENSG00000104613	INTS10	integrator complex subunit 10
ENSG00000112742	ttk	TTK protein kinase
ENSG00000115137	DNAJC27	DnaJ (Hsp40) homolog, subfamily C, member 27
ENSG00000163214	Dhx57	DEAH (Asp-Glu-Ala-Asp/His) box polypeptide 57
ENSG00000113013	HSPA9	heat shock 70kDa protein 9 (mortalin)
ENSG00000057663	atg5	ATG5 autophagy related 5 homolog (S. cerevisiae)
ENSG00000185480	C12orf48	chromosome 12 open reading frame 48
ENSG00000167780	Soat2	sterol O-acyltransferase 2
ENSG00000123338	NCKAP1L	NCK-associated protein 1-like
ENSG00000160293	VAV2	vav 2 guanine nucleotide exchange factor
ENSG00000142156	COL6A1	collagen, type VI, alpha 1
ENSG00000087263	OGFOD1	2-oxoglutarate and iron-dependent oxygenase domain containing 1
ENSG00000142549	Iglon5	IgLON family member 5
ENSG00000109911	Elp4	elongation protein 4 homolog (S. cerevisiae)
ENSG00000103197	TSC2	tuberous sclerosis 2
ENSG00000128487	Cytsb	cytospin B
ENSG00000120798	nr2c1	nuclear receptor subfamily 2, group C, member 1
ENSG00000100711	ZFYVE21	zinc finger, FYVE domain containing 21
ENSG00000149541	b3gat3	beta-1,3-glucuronyltransferase 3 (glucuronosyltransferase I)
ENSG00000147488	ST18	suppression of tumorigenicity 18 (breast carcinoma) (zinc finger protein)
ENSG00000077312	snrpa	small nuclear ribonucleoprotein polypeptide A
ENSG00000115966	Atf2	activating transcription factor 2
ENSG00000116459	ATP5F1	ATP synthase, H+ transporting, mitochondrial F0 complex, subunit B1
ENSG00000142330	capn10	calpain 10
ENSG00000185920	ptch1	patched homolog 1 (Drosophila)
ENSG00000068885	IFT80	intraflagellar transport 80 homolog (Chlamydomonas)
ENSG00000111731	KIAA0528	KIAA0528
ENSG00000151923	Tial1	TIA1 cytotoxic granule-associated RNA binding protein-like 1
ENSG00000113595	trim23	tripartite motif-containing 23
ENSG00000084693	agbl5	ATP/GTP binding protein-like 5
ENSG00000123104	ITPR2	inositol 1,4,5-triphosphate receptor, type 2
ENSG00000109572	Clcn3	chloride channel 3
ENSG00000185187	SIGIRR	single immunoglobulin and toll-interleukin 1 receptor (TIR) domain
ENSG00000137074	APTX	aprataxin
ENSG00000073146	Mov10l1	Mov10l1, Moloney leukemia virus 10-like 1, homolog (mouse)
ENSG00000184983	ndufa6	NADH dehydrogenase (ubiquinone) 1 alpha subcomplex, 6, 14kDa
ENSG00000132792	CTNNBL1	catenin, beta like 1
ENSG00000158966	CACHD1	cache domain containing 1
ENSG00000099991	CABIN1	calcineurin binding protein 1
ENSG00000163516	Ankzf1	ankyrin repeat and zinc finger domain containing 1
ENSG00000127080	IPPK	inositol 1,3,4,5,6-pentakisphosphate 2-kinase
ENSG00000092439	TRPM7	transient receptor potential cation channel, subfamily M, member 7
ENSG00000112335	snx3	sorting nexin 3
ENSG00000138448	Itgav	integrin, alpha V (vitronectin receptor, alpha polypeptide, antigen CD51)
ENSG00000184500	proS1	protein S (alpha)
ENSG00000115839	Rab3gap1	RAB3 GTPase activating protein subunit 1 (catalytic)
ENSG00000167972	ABCA3	ATP-binding cassette, sub-family A (ABC1), member 3
ENSG00000172172	mrpl13	mitochondrial ribosomal protein L13
ENSG00000065923	slc9a7	solute carrier family 9 (sodium/hydrogen exchanger), member 7
ENSG00000102910	LONP2	lon peptidase 2, peroxisomal
ENSG00000080345	Rif1	RAP1 interacting factor homolog (yeast)
ENSG00000125676	Thoc2	THO complex 2
ENSG00000108406	DHX40, LOC100134387	similar to DEAH (Asp-Glu-Ala-His) box polypeptide 40; DEAH (Asp-Glu-Ala-His) box polypeptide 40
ENSG00000163539	CLASP2	cytoplasmic linker associated protein 2
ENSG00000137941	ttll7	tubulin tyrosine ligase-like family, member 7
ENSG00000196943	c14orf21	chromosome 14 open reading frame 21
ENSG00000134508	CABLES1	Cdk5 and Abl enzyme substrate 1
ENSG00000143799	parp1	poly (ADP-ribose) polymerase 1
ENSG00000152527	PLEKHH2	pleckstrin homology domain containing, family H (with MyTH4 domain) member 2
ENSG00000130707	ASS1	argininosuccinate synthetase 1
ENSG00000105137	SYDE1	synapse defective 1, Rho GTPase, homolog 1 (C. elegans)
ENSG00000107099	DOCK8	dedicator of cytokinesis 8
ENSG00000154473	Bub3	budding uninhibited by benzimidazoles 3 homolog (yeast)
ENSG00000083544	TDRD3	tudor domain containing 3
ENSG00000116984	mtr	5-methyltetrahydrofolate-homocysteine methyltransferase
ENSG00000013288	MAN2B2	mannosidase, alpha, class 2B, member 2
ENSG00000136824	SMC2	structural maintenance of chromosomes 2
ENSG00000123815	ADCK4	aarF domain containing kinase 4
ENSG00000024048	UBR2	ubiquitin protein ligase E3 component n-recognin 2
ENSG00000060069	Ctdp1	CTD (carboxy-terminal domain, RNA polymerase II, polypeptide A) phosphatase, subunit 1
ENSG00000163655	GMPS	guanine monphosphate synthetase
ENSG00000111602	TIMELESS	timeless homolog (Drosophila)
ENSG00000090615	GOLGA3	golgi autoantigen, golgin subfamily a, 3
ENSG00000084774	cad	carbamoyl-phosphate synthetase 2, aspartate transcarbamylase, and dihydroorotase
ENSG00000077254	usp33	ubiquitin specific peptidase 33
ENSG00000001084	GCLC	glutamate-cysteine ligase, catalytic subunit
ENSG00000145220	LYAR	Ly1 antibody reactive homolog (mouse)
ENSG00000198752	CDC42BPB	CDC42 binding protein kinase beta (DMPK-like)
ENSG00000104112	SCG3	secretogranin III
ENSG00000100038	TOP3B	topoisomerase (DNA) III beta
ENSG00000188191	PRKAR1B	protein kinase, cAMP-dependent, regulatory, type I, beta
ENSG00000132470	ITGB4	integrin, beta 4
ENSG00000141012	GALNS	galactosamine (N-acetyl)-6-sulfate sulfatase
ENSG00000085382	HACE1	HECT domain and ankyrin repeat containing, E3 ubiquitin protein ligase 1
ENSG00000164904	ALDH7A1	aldehyde dehydrogenase 7 family, member A1
ENSG00000007202	KIAA0100	KIAA0100
ENSG00000186432	KPNA4	karyopherin alpha 4 (importin alpha 3)
ENSG00000094914	AAAS	achalasia, adrenocortical insufficiency, alacrimia (Allgrove, triple-A)
ENSG00000124789	NUP153	nucleoporin 153kDa
ENSG00000128641	MYO1B	myosin IB
ENSG00000144674	golga4	golgi autoantigen, golgin subfamily a, 4
ENSG00000100162	cenpm	centromere protein M
ENSG00000117593	Dars2	aspartyl-tRNA synthetase 2, mitochondrial
ENSG00000033122	lrrc7	leucine rich repeat containing 7
ENSG00000152137	HSPB8	heat shock 22kDa protein 8
ENSG00000178202	kdelc2	KDEL (Lys-Asp-Glu-Leu) containing 2
ENSG00000162769	flvcr1	feline leukemia virus subgroup C cellular receptor 1
ENSG00000071127	wdr1	WD repeat domain 1
ENSG00000198746	GPATCH3	G patch domain containing 3
ENSG00000163982	OTOP1	otopetrin 1
ENSG00000185973	TMLHE	trimethyllysine hydroxylase, epsilon
ENSG00000172456	fggy	FGGY carbohydrate kinase domain containing
ENSG00000060339	Ccar1	cell division cycle and apoptosis regulator 1
ENSG00000183760	papL	iron/zinc purple acid phosphatase-like protein
ENSG00000136636	KCTD3	potassium channel tetramerisation domain containing 3
ENSG00000127603	MACF1	microtubule-actin crosslinking factor 1
ENSG00000113569	NUP155	nucleoporin 155kDa
ENSG00000166313	APBB1	amyloid beta (A4) precursor protein-binding, family B, member 1 (Fe65)
ENSG00000114439	Bbx	bobby sox homolog (Drosophila)
ENSG00000163918	RfC4	replication factor C (activator 1) 4, 37kDa
ENSG00000129675	ARHGEF6	Rac/Cdc42 guanine nucleotide exchange factor (GEF) 6
ENSG00000049192	ADAMTS6	ADAM metallopeptidase with thrombospondin type 1 motif, 6
ENSG00000100280	AP1B1	adaptor-related protein complex 1, beta 1 subunit
ENSG00000158816	Vwa5b1	von Willebrand factor A domain containing 5B1
ENSG00000061794	MRPS35	mitochondrial ribosomal protein S35
ENSG00000144278	GALNT1, GALNT13	UDP-N-acetyl-alpha-D-galactosamine:polypeptide N-acetylgalactosaminyltransferase 13 (GalNAc-T13); UDP-N-acetyl-alpha-D-galactosamine:polypeptide N-acetylgalactosaminyltransferase 1 (GalNAc-T1)
ENSG00000136826	Klf4	Kruppel-like factor 4 (gut)
ENSG00000124253	PCK1	phosphoenolpyruvate carboxykinase 1 (soluble)
ENSG00000087274	Add1	adducin 1 (alpha)
ENSG00000085449	Wdfy1	WD repeat and FYVE domain containing 1
ENSG00000141458	npc1	Niemann-Pick disease, type C1
ENSG00000161057	PSMC2	proteasome (prosome, macropain) 26S subunit, ATPase, 2
ENSG00000143847	Ppfia4	protein tyrosine phosphatase, receptor type, f polypeptide (PTPRF), interacting protein (liprin), alpha 4
ENSG00000149761	nudt22	nudix (nucleoside diphosphate linked moiety X)-type motif 22
ENSG00000061987	MON2	MON2 homolog (S. cerevisiae)
ENSG00000151461	Upf2	UPF2 regulator of nonsense transcripts homolog (yeast)
ENSG00000183431	sf3a3	splicing factor 3a, subunit 3, 60kDa
ENSG00000093217	xylB	xylulokinase homolog (H. influenzae)
ENSG00000140521	POLG	polymerase (DNA directed), gamma
ENSG00000103507	BCKDK	branched chain ketoacid dehydrogenase kinase
ENSG00000083168	MYST3	MYST histone acetyltransferase (monocytic leukemia) 3
ENSG00000138095	lrpprc	leucine-rich PPR-motif containing
ENSG00000162542	TMCO4	transmembrane and coiled-coil domains 4
ENSG00000111647	UHRF1BP1L	UHRF1 binding protein 1-like
ENSG00000235718	MFRP	membrane frizzled-related protein

## Sheet: sg.branch.enrichment.list
Annotation Cluster 1	Enrichment Score: 3.5123402199483382
Category	Term	Count	%	P-Value	FDR	Genes
SP_PIR_KEYWORDS	atp-binding	33	15.942	1.27897e-05	0.0169283	ENSG00000108406, ENSG00000145375, ENSG00000093217, ENSG00000128641, ENSG00000161057, ENSG00000103507, ENSG00000130707, ENSG00000163785, ENSG00000183495, ENSG00000149269, ENSG00000100038, ENSG00000102910, ENSG00000157680, ENSG00000198752, ENSG00000163214, ENSG00000092439, ENSG00000082146, ENSG00000117593, ENSG00000087191, ENSG00000136824, ENSG00000167972, ENSG00000112742, ENSG00000109572, ENSG0000…
SP_PIR_KEYWORDS	nucleotide-binding	38	18.3575	2.05625e-05	0.0272149	ENSG00000108406, ENSG00000145375, ENSG00000093217, ENSG00000128641, ENSG00000161057, ENSG00000103507, ENSG00000130707, ENSG00000163785, ENSG00000183495, ENSG00000149269, ENSG00000100038, ENSG00000102910, ENSG00000157680, ENSG00000198752, ENSG00000163214, ENSG00000092439, ENSG00000082146, ENSG00000124253, ENSG00000117593, ENSG00000087191, ENSG00000113595, ENSG00000136824, ENSG00000167972, ENSG0000…
GOTERM_MF_FAT	GO:0001883~purine nucleoside binding	37	17.8744	0.00012791	0.178965	ENSG00000108406, ENSG00000145375, ENSG00000093217, ENSG00000128641, ENSG00000161057, ENSG00000103507, ENSG00000130707, ENSG00000163785, ENSG00000183495, ENSG00000149269, ENSG00000100038, ENSG00000102910, ENSG00000157680, ENSG00000198752, ENSG00000163214, ENSG00000092439, ENSG00000082146, ENSG00000124253, ENSG00000117593, ENSG00000087191, ENSG00000113595, ENSG00000136824, ENSG00000167972, ENSG0000…
GOTERM_MF_FAT	GO:0001882~nucleoside binding	37	17.8744	0.000146929	0.205549	ENSG00000108406, ENSG00000145375, ENSG00000093217, ENSG00000128641, ENSG00000161057, ENSG00000103507, ENSG00000130707, ENSG00000163785, ENSG00000183495, ENSG00000149269, ENSG00000100038, ENSG00000102910, ENSG00000157680, ENSG00000198752, ENSG00000163214, ENSG00000092439, ENSG00000082146, ENSG00000124253, ENSG00000117593, ENSG00000087191, ENSG00000113595, ENSG00000136824, ENSG00000167972, ENSG0000…
GOTERM_MF_FAT	GO:0032559~adenyl ribonucleotide binding	34	16.4251	0.000376516	0.525952	ENSG00000108406, ENSG00000145375, ENSG00000093217, ENSG00000128641, ENSG00000161057, ENSG00000103507, ENSG00000130707, ENSG00000163785, ENSG00000183495, ENSG00000149269, ENSG00000100038, ENSG00000102910, ENSG00000157680, ENSG00000198752, ENSG00000163214, ENSG00000092439, ENSG00000082146, ENSG00000117593, ENSG00000087191, ENSG00000136824, ENSG00000167972, ENSG00000112742, ENSG00000109572, ENSG0000…
GOTERM_MF_FAT	GO:0032553~ribonucleotide binding	39	18.8406	0.000438003	0.611596	ENSG00000108406, ENSG00000107099, ENSG00000145375, ENSG00000093217, ENSG00000128641, ENSG00000161057, ENSG00000103507, ENSG00000130707, ENSG00000163785, ENSG00000183495, ENSG00000149269, ENSG00000100038, ENSG00000102910, ENSG00000157680, ENSG00000198752, ENSG00000163214, ENSG00000092439, ENSG00000082146, ENSG00000124253, ENSG00000117593, ENSG00000087191, ENSG00000113595, ENSG00000136824, ENSG0000…
GOTERM_MF_FAT	GO:0032555~purine ribonucleotide binding	39	18.8406	0.000438003	0.611596	ENSG00000108406, ENSG00000107099, ENSG00000145375, ENSG00000093217, ENSG00000128641, ENSG00000161057, ENSG00000103507, ENSG00000130707, ENSG00000163785, ENSG00000183495, ENSG00000149269, ENSG00000100038, ENSG00000102910, ENSG00000157680, ENSG00000198752, ENSG00000163214, ENSG00000092439, ENSG00000082146, ENSG00000124253, ENSG00000117593, ENSG00000087191, ENSG00000113595, ENSG00000136824, ENSG0000…
GOTERM_MF_FAT	GO:0030554~adenyl nucleotide binding	35	16.9082	0.000454001	0.63387	ENSG00000108406, ENSG00000145375, ENSG00000093217, ENSG00000128641, ENSG00000161057, ENSG00000103507, ENSG00000130707, ENSG00000163785, ENSG00000183495, ENSG00000149269, ENSG00000100038, ENSG00000102910, ENSG00000157680, ENSG00000198752, ENSG00000163214, ENSG00000092439, ENSG00000082146, ENSG00000117593, ENSG00000087191, ENSG00000136824, ENSG00000167972, ENSG00000112742, ENSG00000109572, ENSG0000…
GOTERM_MF_FAT	GO:0017076~purine nucleotide binding	40	19.3237	0.000515223	0.719061	ENSG00000108406, ENSG00000107099, ENSG00000145375, ENSG00000093217, ENSG00000128641, ENSG00000161057, ENSG00000103507, ENSG00000130707, ENSG00000163785, ENSG00000183495, ENSG00000149269, ENSG00000100038, ENSG00000102910, ENSG00000157680, ENSG00000198752, ENSG00000163214, ENSG00000092439, ENSG00000082146, ENSG00000124253, ENSG00000117593, ENSG00000087191, ENSG00000113595, ENSG00000136824, ENSG0000…
GOTERM_MF_FAT	GO:0005524~ATP binding	33	15.942	0.000636413	0.887498	ENSG00000108406, ENSG00000145375, ENSG00000093217, ENSG00000128641, ENSG00000161057, ENSG00000103507, ENSG00000130707, ENSG00000163785, ENSG00000183495, ENSG00000149269, ENSG00000100038, ENSG00000102910, ENSG00000157680, ENSG00000198752, ENSG00000163214, ENSG00000092439, ENSG00000082146, ENSG00000117593, ENSG00000087191, ENSG00000136824, ENSG00000167972, ENSG00000112742, ENSG00000109572, ENSG0000…
GOTERM_MF_FAT	GO:0000166~nucleotide binding	43	20.7729	0.00164693	2.28169	ENSG00000108406, ENSG00000107099, ENSG00000145375, ENSG00000093217, ENSG00000161057, ENSG00000128641, ENSG00000151923, ENSG00000103507, ENSG00000130707, ENSG00000077312, ENSG00000163785, ENSG00000183495, ENSG00000149269, ENSG00000100038, ENSG00000102910, ENSG00000157680, ENSG00000143799, ENSG00000198752, ENSG00000163214, ENSG00000092439, ENSG00000082146, ENSG00000124253, ENSG00000117593, ENSG0000…
UP_SEQ_FEATURE	nucleotide phosphate-binding region:ATP	20	9.66184	0.00812392	11.7708	ENSG00000108406, ENSG00000136824, ENSG00000161057, ENSG00000112742, ENSG00000109572, ENSG00000130707, ENSG00000163785, ENSG00000183495, ENSG00000118197, ENSG00000149269, ENSG00000102910, ENSG00000163655, ENSG00000162368, ENSG00000198752, ENSG00000163918, ENSG00000163214, ENSG00000092439, ENSG00000082146, ENSG00000087191, ENSG00000073146
Annotation Cluster 2	Enrichment Score: 2.8707038223801864
Category	Term	Count	%	P-Value	FDR	Genes
GOTERM_BP_FAT	GO:0006913~nucleocytoplasmic transport	9	4.34783	0.000429192	0.691608	ENSG00000125676, ENSG00000094914, ENSG00000186432, ENSG00000082146, ENSG00000103197, ENSG00000175727, ENSG00000151461, ENSG00000113013, ENSG00000113569
GOTERM_BP_FAT	GO:0051169~nuclear transport	9	4.34783	0.00046451	0.748319	ENSG00000125676, ENSG00000094914, ENSG00000186432, ENSG00000082146, ENSG00000103197, ENSG00000175727, ENSG00000151461, ENSG00000113013, ENSG00000113569
GOTERM_BP_FAT	GO:0046907~intracellular transport	19	9.17874	0.000525693	0.846491	ENSG00000112851, ENSG00000138095, ENSG00000094914, ENSG00000141458, ENSG00000100280, ENSG00000186432, ENSG00000101199, ENSG00000175727, ENSG00000151461, ENSG00000127603, ENSG00000061987, ENSG00000113569, ENSG00000090615, ENSG00000102910, ENSG00000125676, ENSG00000082146, ENSG00000103197, ENSG00000138674, ENSG00000113013
GOTERM_BP_FAT	GO:0051168~nuclear export	4	1.93237	0.031391	40.2873	ENSG00000125676, ENSG00000082146, ENSG00000151461, ENSG00000113013
Annotation Cluster 3	Enrichment Score: 2.6647296343456284
Category	Term	Count	%	P-Value	FDR	Genes
GOTERM_CC_FAT	GO:0043233~organelle lumen	42	20.2899	5.11647e-05	0.0683151	ENSG00000180182, ENSG00000132792, ENSG00000138095, ENSG00000154473, ENSG00000083168, ENSG00000053372, ENSG00000140521, ENSG00000103507, ENSG00000172172, ENSG00000183495, ENSG00000008838, ENSG00000185973, ENSG00000102910, ENSG00000116459, ENSG00000109911, ENSG00000143799, ENSG00000183431, ENSG00000167005, ENSG00000163682, ENSG00000061794, ENSG00000124789, ENSG00000184500, ENSG00000124253, ENSG0000…
GOTERM_CC_FAT	GO:0031974~membrane-enclosed lumen	42	20.2899	8.02065e-05	0.107072	ENSG00000180182, ENSG00000132792, ENSG00000138095, ENSG00000154473, ENSG00000083168, ENSG00000053372, ENSG00000140521, ENSG00000103507, ENSG00000172172, ENSG00000183495, ENSG00000008838, ENSG00000185973, ENSG00000102910, ENSG00000116459, ENSG00000109911, ENSG00000143799, ENSG00000183431, ENSG00000167005, ENSG00000163682, ENSG00000061794, ENSG00000124789, ENSG00000184500, ENSG00000124253, ENSG0000…
GOTERM_CC_FAT	GO:0070013~intracellular organelle lumen	40	19.3237	0.000149499	0.19949	ENSG00000180182, ENSG00000132792, ENSG00000138095, ENSG00000154473, ENSG00000083168, ENSG00000053372, ENSG00000140521, ENSG00000103507, ENSG00000172172, ENSG00000183495, ENSG00000008838, ENSG00000185973, ENSG00000102910, ENSG00000116459, ENSG00000109911, ENSG00000143799, ENSG00000183431, ENSG00000167005, ENSG00000163682, ENSG00000061794, ENSG00000124789, ENSG00000124253, ENSG00000117593, ENSG0000…
GOTERM_CC_FAT	GO:0031981~nuclear lumen	28	13.5266	0.0164592	19.8813	ENSG00000180182, ENSG00000132792, ENSG00000138095, ENSG00000154473, ENSG00000083168, ENSG00000053372, ENSG00000183495, ENSG00000008838, ENSG00000109911, ENSG00000143799, ENSG00000167005, ENSG00000183431, ENSG00000163682, ENSG00000124789, ENSG00000124253, ENSG00000087191, ENSG00000166477, ENSG00000187778, ENSG00000136826, ENSG00000060069, ENSG00000120733, ENSG00000104613, ENSG00000145220, ENSG0000…
GOTERM_CC_FAT	GO:0005654~nucleoplasm	17	8.21256	0.072	63.1393	ENSG00000180182, ENSG00000187778, ENSG00000136826, ENSG00000060069, ENSG00000138095, ENSG00000083168, ENSG00000104613, ENSG00000183495, ENSG00000008838, ENSG00000143799, ENSG00000109911, ENSG00000167005, ENSG00000183431, ENSG00000163918, ENSG00000137074, ENSG00000124789, ENSG00000166477
GOTERM_CC_FAT	GO:0044451~nucleoplasm part	11	5.31401	0.141274	86.9218	ENSG00000180182, ENSG00000143799, ENSG00000109911, ENSG00000136826, ENSG00000167005, ENSG00000183431, ENSG00000083168, ENSG00000104613, ENSG00000183495, ENSG00000008838, ENSG00000166477
Annotation Cluster 4	Enrichment Score: 1.7740260301711643
Category	Term	Count	%	P-Value	FDR	Genes
SP_PIR_KEYWORDS	ligase	10	4.83092	0.0057429	7.34036	ENSG00000163655, ENSG00000001084, ENSG00000084774, ENSG00000085382, ENSG00000137941, ENSG00000024048, ENSG00000127481, ENSG00000130707, ENSG00000078070, ENSG00000117593
GOTERM_MF_FAT	GO:0016879~ligase activity, forming carbon-nitrogen bonds	9	4.34783	0.00678623	9.09473	ENSG00000163655, ENSG00000001084, ENSG00000113595, ENSG00000084774, ENSG00000085382, ENSG00000137941, ENSG00000024048, ENSG00000127481, ENSG00000130707
GOTERM_BP_FAT	GO:0009064~glutamine family amino acid metabolic process	4	1.93237	0.0216516	29.8041	ENSG00000163655, ENSG00000001084, ENSG00000084774, ENSG00000130707
GOTERM_MF_FAT	GO:0016881~acid-amino acid ligase activity	6	2.89855	0.0949831	75.2794	ENSG00000001084, ENSG00000113595, ENSG00000085382, ENSG00000137941, ENSG00000024048, ENSG00000127481
Annotation Cluster 5	Enrichment Score: 1.7082711621616253
Category	Term	Count	%	P-Value	FDR	Genes
GOTERM_CC_FAT	GO:0043232~intracellular non-membrane-bounded organelle	46	22.2222	0.00662594	8.49641	ENSG00000132792, ENSG00000163539, ENSG00000138095, ENSG00000154473, ENSG00000083168, ENSG00000053372, ENSG00000154330, ENSG00000128641, ENSG00000140521, ENSG00000172172, ENSG00000183495, ENSG00000100038, ENSG00000071127, ENSG00000143799, ENSG00000198752, ENSG00000167005, ENSG00000163682, ENSG00000111602, ENSG00000061794, ENSG00000137941, ENSG00000124253, ENSG00000087191, ENSG00000187778, ENSG0000…
GOTERM_CC_FAT	GO:0043228~non-membrane-bounded organelle	46	22.2222	0.00662594	8.49641	ENSG00000132792, ENSG00000163539, ENSG00000138095, ENSG00000154473, ENSG00000083168, ENSG00000053372, ENSG00000154330, ENSG00000128641, ENSG00000140521, ENSG00000172172, ENSG00000183495, ENSG00000100038, ENSG00000071127, ENSG00000143799, ENSG00000198752, ENSG00000167005, ENSG00000163682, ENSG00000111602, ENSG00000061794, ENSG00000137941, ENSG00000124253, ENSG00000087191, ENSG00000187778, ENSG0000…
GOTERM_CC_FAT	GO:0005856~cytoskeleton	22	10.628	0.17088	91.8147	ENSG00000163539, ENSG00000138095, ENSG00000154330, ENSG00000128641, ENSG00000112742, ENSG00000145029, ENSG00000127603, ENSG00000071127, ENSG00000113971, ENSG00000152527, ENSG00000087274, ENSG00000068885, ENSG00000198752, ENSG00000126216, ENSG00000167005, ENSG00000103197, ENSG00000137941, ENSG00000080345, ENSG00000127481, ENSG00000124253, ENSG00000105255, ENSG00000204104
Annotation Cluster 6	Enrichment Score: 1.5549806162691995
Category	Term	Count	%	P-Value	FDR	Genes
INTERPRO	IPR003959:ATPase, AAA-type, core	5	2.41546	0.0022828	3.25679	ENSG00000102910, ENSG00000163918, ENSG00000145375, ENSG00000161057, ENSG00000087191
GOTERM_MF_FAT	GO:0016887~ATPase activity	10	4.83092	0.0195285	24.1312	ENSG00000102910, ENSG00000108406, ENSG00000116459, ENSG00000167972, ENSG00000163918, ENSG00000163214, ENSG00000161057, ENSG00000118197, ENSG00000073146, ENSG00000087191
INTERPRO	IPR003593:ATPase, AAA+ type, core	6	2.89855	0.0242258	29.9033	ENSG00000102910, ENSG00000167972, ENSG00000163918, ENSG00000145375, ENSG00000161057, ENSG00000087191
SMART	SM00382:AAA	6	2.89855	0.0284037	27.9041	ENSG00000102910, ENSG00000167972, ENSG00000163918, ENSG00000145375, ENSG00000161057, ENSG00000087191
INTERPRO	IPR003960:ATPase, AAA-type, conserved site	3	1.44928	0.0566748	57.0557	ENSG00000145375, ENSG00000161057, ENSG00000087191
COG_ONTOLOGY	Posttranslational modification, protein turnover, chaperones	3	1.44928	0.269115	85.8142	ENSG00000145375, ENSG00000161057, ENSG00000087191
Annotation Cluster 7	Enrichment Score: 1.5475729623699555
Category	Term	Count	%	P-Value	FDR	Genes
GOTERM_BP_FAT	GO:0051028~mRNA transport	5	2.41546	0.01771	25.0896	ENSG00000125676, ENSG00000138095, ENSG00000151461, ENSG00000124789, ENSG00000113569
GOTERM_BP_FAT	GO:0051236~establishment of RNA localization	5	2.41546	0.0252717	33.8874	ENSG00000125676, ENSG00000138095, ENSG00000151461, ENSG00000124789, ENSG00000113569
GOTERM_BP_FAT	GO:0050658~RNA transport	5	2.41546	0.0252717	33.8874	ENSG00000125676, ENSG00000138095, ENSG00000151461, ENSG00000124789, ENSG00000113569
GOTERM_BP_FAT	GO:0050657~nucleic acid transport	5	2.41546	0.0252717	33.8874	ENSG00000125676, ENSG00000138095, ENSG00000151461, ENSG00000124789, ENSG00000113569
GOTERM_BP_FAT	GO:0006403~RNA localization	5	2.41546	0.027866	36.6754	ENSG00000125676, ENSG00000138095, ENSG00000151461, ENSG00000124789, ENSG00000113569
GOTERM_BP_FAT	GO:0015931~nucleobase, nucleoside, nucleotide and nucleic acid transport	5	2.41546	0.0408937	49.085	ENSG00000125676, ENSG00000138095, ENSG00000151461, ENSG00000124789, ENSG00000113569
SP_PIR_KEYWORDS	mRNA transport	4	1.93237	0.0450956	45.7086	ENSG00000125676, ENSG00000138095, ENSG00000124789, ENSG00000113569
Annotation Cluster 8	Enrichment Score: 1.4493003312414998
Category	Term	Count	%	P-Value	FDR	Genes
GOTERM_MF_FAT	GO:0031406~carboxylic acid binding	10	4.83092	5.93131e-05	0.0830249	ENSG00000001084, ENSG00000087263, ENSG00000084774, ENSG00000116984, ENSG00000124253, ENSG00000078070, ENSG00000083444, ENSG00000167780, ENSG00000185973, ENSG00000123454
GOTERM_MF_FAT	GO:0031418~L-ascorbic acid binding	4	1.93237	0.00193067	2.66986	ENSG00000087263, ENSG00000083444, ENSG00000185973, ENSG00000123454
GOTERM_BP_FAT	GO:0009309~amine biosynthetic process	5	2.41546	0.0139486	20.3151	ENSG00000130707, ENSG00000116984, ENSG00000083444, ENSG00000185973, ENSG00000123454
SP_PIR_KEYWORDS	vitamin c	3	1.44928	0.0173151	20.6423	ENSG00000087263, ENSG00000083444, ENSG00000123454
GOTERM_MF_FAT	GO:0019842~vitamin binding	6	2.89855	0.0202644	24.9248	ENSG00000087263, ENSG00000116984, ENSG00000078070, ENSG00000083444, ENSG00000185973, ENSG00000123454
SP_PIR_KEYWORDS	dioxygenase	4	1.93237	0.0338478	36.6058	ENSG00000087263, ENSG00000120733, ENSG00000083444, ENSG00000185973
GOTERM_MF_FAT	GO:0016706~oxidoreductase activity, acting on paired donors, with incorporation or reduction of molecular oxygen, 2-oxoglutarate as one donor, and incorporation of one atom each of oxygen into both donors	3	1.44928	0.0442225	46.9196	ENSG00000087263, ENSG00000083444, ENSG00000185973
GOTERM_MF_FAT	GO:0016702~oxidoreductase activity, acting on single donors with incorporation of molecular oxygen, incorporation of two atoms of oxygen	4	1.93237	0.0449493	47.4821	ENSG00000087263, ENSG00000120733, ENSG00000083444, ENSG00000185973
GOTERM_MF_FAT	GO:0016701~oxidoreductase activity, acting on single donors with incorporation of molecular oxygen	4	1.93237	0.0466554	48.7806	ENSG00000087263, ENSG00000120733, ENSG00000083444, ENSG00000185973
UP_SEQ_FEATURE	metal ion-binding site:Iron	3	1.44928	0.0879094	75.651	ENSG00000087263, ENSG00000183760, ENSG00000083444
SP_PIR_KEYWORDS	iron	5	2.41546	0.364662	99.7532	ENSG00000087263, ENSG00000120733, ENSG00000183760, ENSG00000083444, ENSG00000185973
SP_PIR_KEYWORDS	oxidoreductase	8	3.86473	0.396702	99.8756	ENSG00000113971, ENSG00000087263, ENSG00000164904, ENSG00000120733, ENSG00000184983, ENSG00000083444, ENSG00000185973, ENSG00000123454
GOTERM_BP_FAT	GO:0055114~oxidation reduction	9	4.34783	0.450448	99.9937	ENSG00000113971, ENSG00000087263, ENSG00000164904, ENSG00000120733, ENSG00000184983, ENSG00000007202, ENSG00000083444, ENSG00000185973, ENSG00000123454
GOTERM_MF_FAT	GO:0005506~iron ion binding	5	2.41546	0.508643	99.9952	ENSG00000087263, ENSG00000120733, ENSG00000183760, ENSG00000083444, ENSG00000185973
Annotation Cluster 9	Enrichment Score: 1.329981497189779
Category	Term	Count	%	P-Value	FDR	Genes
GOTERM_CC_FAT	GO:0005635~nuclear envelope	8	3.86473	0.0128912	15.9112	ENSG00000072310, ENSG00000143799, ENSG00000138095, ENSG00000094914, ENSG00000141458, ENSG00000186432, ENSG00000124789, ENSG00000113569
GOTERM_CC_FAT	GO:0005643~nuclear pore	4	1.93237	0.0721246	63.2053	ENSG00000094914, ENSG00000186432, ENSG00000124789, ENSG00000113569
GOTERM_CC_FAT	GO:0046930~pore complex	4	1.93237	0.110073	78.9346	ENSG00000094914, ENSG00000186432, ENSG00000124789, ENSG00000113569
Annotation Cluster 10	Enrichment Score: 1.324490855541003
Category	Term	Count	%	P-Value	FDR	Genes
SP_PIR_KEYWORDS	zinc	35	16.9082	0.016668	19.9479	ENSG00000013288, ENSG00000083168, ENSG00000101199, ENSG00000147488, ENSG00000157680, ENSG00000160293, ENSG00000143799, ENSG00000198752, ENSG00000183431, ENSG00000078699, ENSG00000163214, ENSG00000092439, ENSG00000183760, ENSG00000024048, ENSG00000124789, ENSG00000116984, ENSG00000085449, ENSG00000140873, ENSG00000173153, ENSG00000113595, ENSG00000136826, ENSG00000163516, ENSG00000120798, ENSG0000…
SP_PIR_KEYWORDS	metal-binding	44	21.256	0.0223749	25.8839	ENSG00000183087, ENSG00000013288, ENSG00000083168, ENSG00000154330, ENSG00000101199, ENSG00000147488, ENSG00000083444, ENSG00000157680, ENSG00000160293, ENSG00000143799, ENSG00000198752, ENSG00000183431, ENSG00000087263, ENSG00000078699, ENSG00000163214, ENSG00000092439, ENSG00000183760, ENSG00000124789, ENSG00000024048, ENSG00000149541, ENSG00000116984, ENSG00000124253, ENSG00000085449, ENSG0000…
GOTERM_MF_FAT	GO:0043167~ion binding	62	29.9517	0.0521289	52.7483	ENSG00000138448, ENSG00000101199, ENSG00000120519, ENSG00000140521, ENSG00000083444, ENSG00000084693, ENSG00000185973, ENSG00000157680, ENSG00000143799, ENSG00000160293, ENSG00000198752, ENSG00000087263, ENSG00000078699, ENSG00000124789, ENSG00000184500, ENSG00000116984, ENSG00000124253, ENSG00000140873, ENSG00000123454, ENSG00000113595, ENSG00000163516, ENSG00000141012, ENSG00000127603, ENSG0000…
GOTERM_MF_FAT	GO:0043169~cation binding	61	29.4686	0.0562064	55.5164	ENSG00000138448, ENSG00000101199, ENSG00000120519, ENSG00000140521, ENSG00000083444, ENSG00000084693, ENSG00000185973, ENSG00000157680, ENSG00000143799, ENSG00000160293, ENSG00000198752, ENSG00000087263, ENSG00000078699, ENSG00000124789, ENSG00000184500, ENSG00000116984, ENSG00000124253, ENSG00000140873, ENSG00000123454, ENSG00000113595, ENSG00000163516, ENSG00000141012, ENSG00000127603, ENSG0000…
GOTERM_MF_FAT	GO:0046914~transition metal ion binding	43	20.7729	0.0601626	58.0575	ENSG00000013288, ENSG00000083168, ENSG00000101199, ENSG00000147488, ENSG00000083444, ENSG00000084693, ENSG00000185973, ENSG00000157680, ENSG00000160293, ENSG00000143799, ENSG00000198752, ENSG00000183431, ENSG00000087263, ENSG00000078699, ENSG00000163214, ENSG00000092439, ENSG00000183760, ENSG00000124789, ENSG00000024048, ENSG00000149541, ENSG00000116984, ENSG00000124253, ENSG00000085449, ENSG0000…
GOTERM_MF_FAT	GO:0046872~metal ion binding	60	28.9855	0.0665897	61.9002	ENSG00000138448, ENSG00000101199, ENSG00000120519, ENSG00000140521, ENSG00000083444, ENSG00000084693, ENSG00000185973, ENSG00000157680, ENSG00000143799, ENSG00000160293, ENSG00000198752, ENSG00000087263, ENSG00000078699, ENSG00000124789, ENSG00000184500, ENSG00000116984, ENSG00000124253, ENSG00000140873, ENSG00000123454, ENSG00000113595, ENSG00000163516, ENSG00000141012, ENSG00000127603, ENSG0000…
SP_PIR_KEYWORDS	zinc-finger	26	12.5604	0.071517	62.5521	ENSG00000083168, ENSG00000101199, ENSG00000147488, ENSG00000157680, ENSG00000160293, ENSG00000143799, ENSG00000198752, ENSG00000183431, ENSG00000078699, ENSG00000163214, ENSG00000124789, ENSG00000024048, ENSG00000085449, ENSG00000173153, ENSG00000113595, ENSG00000163516, ENSG00000136826, ENSG00000120798, ENSG00000120733, ENSG00000145220, ENSG00000118197, ENSG00000100711, ENSG00000137074, ENSG0000…
GOTERM_MF_FAT	GO:0008270~zinc ion binding	36	17.3913	0.0809879	69.3534	ENSG00000013288, ENSG00000083168, ENSG00000101199, ENSG00000147488, ENSG00000084693, ENSG00000157680, ENSG00000160293, ENSG00000143799, ENSG00000198752, ENSG00000183431, ENSG00000078699, ENSG00000163214, ENSG00000092439, ENSG00000183760, ENSG00000024048, ENSG00000124789, ENSG00000116984, ENSG00000085449, ENSG00000140873, ENSG00000173153, ENSG00000113595, ENSG00000136826, ENSG00000163516, ENSG0000…
Annotation Cluster 11	Enrichment Score: 1.2983203293447143
Category	Term	Count	%	P-Value	FDR	Genes
UP_SEQ_FEATURE	repeat:WD 4	8	3.86473	0.0191588	25.695	ENSG00000068885, ENSG00000154473, ENSG00000094914, ENSG00000136636, ENSG00000138674, ENSG00000148225, ENSG00000085449, ENSG00000071127
UP_SEQ_FEATURE	repeat:WD 3	8	3.86473	0.0251711	32.3882	ENSG00000068885, ENSG00000154473, ENSG00000094914, ENSG00000136636, ENSG00000138674, ENSG00000148225, ENSG00000085449, ENSG00000071127
UP_SEQ_FEATURE	repeat:WD 2	8	3.86473	0.0293586	36.7122	ENSG00000068885, ENSG00000154473, ENSG00000094914, ENSG00000136636, ENSG00000138674, ENSG00000148225, ENSG00000085449, ENSG00000071127
UP_SEQ_FEATURE	repeat:WD 1	8	3.86473	0.0293586	36.7122	ENSG00000068885, ENSG00000154473, ENSG00000094914, ENSG00000136636, ENSG00000138674, ENSG00000148225, ENSG00000085449, ENSG00000071127
SP_PIR_KEYWORDS	wd repeat	8	3.86473	0.0295053	32.7286	ENSG00000068885, ENSG00000154473, ENSG00000094914, ENSG00000136636, ENSG00000138674, ENSG00000148225, ENSG00000085449, ENSG00000071127
INTERPRO	IPR001680:WD40 repeat	8	3.86473	0.0323297	37.881	ENSG00000068885, ENSG00000154473, ENSG00000094914, ENSG00000136636, ENSG00000138674, ENSG00000148225, ENSG00000085449, ENSG00000071127
SMART	SM00320:WD40	8	3.86473	0.0390411	36.3754	ENSG00000068885, ENSG00000154473, ENSG00000094914, ENSG00000136636, ENSG00000138674, ENSG00000148225, ENSG00000085449, ENSG00000071127
INTERPRO	IPR019775:WD40 repeat, conserved site	8	3.86473	0.039119	43.9049	ENSG00000068885, ENSG00000154473, ENSG00000094914, ENSG00000136636, ENSG00000138674, ENSG00000148225, ENSG00000085449, ENSG00000071127
UP_SEQ_FEATURE	repeat:WD 5	7	3.38164	0.0409555	47.3766	ENSG00000068885, ENSG00000154473, ENSG00000136636, ENSG00000138674, ENSG00000148225, ENSG00000085449, ENSG00000071127
INTERPRO	IPR019782:WD40 repeat 2	7	3.38164	0.0442545	48.0953	ENSG00000068885, ENSG00000154473, ENSG00000094914, ENSG00000138674, ENSG00000148225, ENSG00000085449, ENSG00000071127
INTERPRO	IPR017986:WD40 repeat, region	7	3.38164	0.0542189	55.4072	ENSG00000068885, ENSG00000154473, ENSG00000094914, ENSG00000138674, ENSG00000148225, ENSG00000085449, ENSG00000071127
INTERPRO	IPR019781:WD40 repeat, subgroup	7	3.38164	0.0583652	58.1572	ENSG00000068885, ENSG00000154473, ENSG00000094914, ENSG00000138674, ENSG00000148225, ENSG00000085449, ENSG00000071127
INTERPRO	IPR015943:WD40/YVTN repeat-like	7	3.38164	0.128143	86.285	ENSG00000068885, ENSG00000154473, ENSG00000094914, ENSG00000136636, ENSG00000148225, ENSG00000085449, ENSG00000071127
UP_SEQ_FEATURE	repeat:WD 7	4	1.93237	0.22	97.7952	ENSG00000068885, ENSG00000138674, ENSG00000085449, ENSG00000071127
UP_SEQ_FEATURE	repeat:WD 6	4	1.93237	0.342255	99.839	ENSG00000068885, ENSG00000138674, ENSG00000085449, ENSG00000071127
Annotation Cluster 12	Enrichment Score: 1.2708695662259257
Category	Term	Count	%	P-Value	FDR	Genes
GOTERM_BP_FAT	GO:0046907~intracellular transport	19	9.17874	0.000525693	0.846491	ENSG00000112851, ENSG00000138095, ENSG00000094914, ENSG00000141458, ENSG00000100280, ENSG00000186432, ENSG00000101199, ENSG00000175727, ENSG00000151461, ENSG00000127603, ENSG00000061987, ENSG00000113569, ENSG00000090615, ENSG00000102910, ENSG00000125676, ENSG00000082146, ENSG00000103197, ENSG00000138674, ENSG00000113013
GOTERM_BP_FAT	GO:0015031~protein transport	16	7.72947	0.028489	37.3283	ENSG00000112851, ENSG00000100280, ENSG00000186432, ENSG00000101199, ENSG00000127603, ENSG00000061987, ENSG00000113569, ENSG00000137502, ENSG00000102910, ENSG00000082146, ENSG00000197548, ENSG00000103197, ENSG00000112335, ENSG00000124789, ENSG00000138674, ENSG00000113013
GOTERM_BP_FAT	GO:0045184~establishment of protein localization	16	7.72947	0.0305537	39.4473	ENSG00000112851, ENSG00000100280, ENSG00000186432, ENSG00000101199, ENSG00000127603, ENSG00000061987, ENSG00000113569, ENSG00000137502, ENSG00000102910, ENSG00000082146, ENSG00000197548, ENSG00000103197, ENSG00000112335, ENSG00000124789, ENSG00000138674, ENSG00000113013
GOTERM_BP_FAT	GO:0006605~protein targeting	7	3.38164	0.0373933	45.9964	ENSG00000102910, ENSG00000112851, ENSG00000186432, ENSG00000082146, ENSG00000103197, ENSG00000113013, ENSG00000127603
GOTERM_BP_FAT	GO:0008104~protein localization	16	7.72947	0.0807777	74.3769	ENSG00000112851, ENSG00000100280, ENSG00000186432, ENSG00000101199, ENSG00000127603, ENSG00000061987, ENSG00000113569, ENSG00000137502, ENSG00000102910, ENSG00000082146, ENSG00000197548, ENSG00000103197, ENSG00000112335, ENSG00000124789, ENSG00000138674, ENSG00000113013
GOTERM_BP_FAT	GO:0006886~intracellular protein transport	8	3.86473	0.138394	91.0017	ENSG00000102910, ENSG00000112851, ENSG00000100280, ENSG00000186432, ENSG00000082146, ENSG00000103197, ENSG00000113013, ENSG00000127603
GOTERM_BP_FAT	GO:0034613~cellular protein localization	8	3.86473	0.192842	96.868	ENSG00000102910, ENSG00000112851, ENSG00000100280, ENSG00000186432, ENSG00000082146, ENSG00000103197, ENSG00000113013, ENSG00000127603
GOTERM_BP_FAT	GO:0070727~cellular macromolecule localization	8	3.86473	0.197601	97.1535	ENSG00000102910, ENSG00000112851, ENSG00000100280, ENSG00000186432, ENSG00000082146, ENSG00000103197, ENSG00000113013, ENSG00000127603
GOTERM_BP_FAT	GO:0033365~protein localization in organelle	3	1.44928	0.50062	99.9987	ENSG00000186432, ENSG00000103197, ENSG00000127603
Annotation Cluster 13	Enrichment Score: 1.2253938104891444
Category	Term	Count	%	P-Value	FDR	Genes
GOTERM_CC_FAT	GO:0009925~basal plasma membrane	3	1.44928	0.0397232	41.8054	ENSG00000132470, ENSG00000112851, ENSG00000127603
GOTERM_CC_FAT	GO:0045178~basal part of cell	3	1.44928	0.0515216	50.6629	ENSG00000132470, ENSG00000112851, ENSG00000127603
GOTERM_CC_FAT	GO:0016323~basolateral plasma membrane	6	2.89855	0.102988	76.5811	ENSG00000132470, ENSG00000112851, ENSG00000154330, ENSG00000033122, ENSG00000127603, ENSG00000149269
Annotation Cluster 14	Enrichment Score: 1.2118852290894144
Category	Term	Count	%	P-Value	FDR	Genes
GOTERM_BP_FAT	GO:0019827~stem cell maintenance	3	1.44928	0.032937	41.8095	ENSG00000136826, ENSG00000083168, ENSG00000080345
GOTERM_BP_FAT	GO:0048864~stem cell development	3	1.44928	0.0354183	44.1769	ENSG00000136826, ENSG00000083168, ENSG00000080345
GOTERM_BP_FAT	GO:0048863~stem cell differentiation	3	1.44928	0.0517109	57.6153	ENSG00000136826, ENSG00000083168, ENSG00000080345
GOTERM_BP_FAT	GO:0045596~negative regulation of cell differentiation	5	2.41546	0.235486	98.6976	ENSG00000113971, ENSG00000136826, ENSG00000138448, ENSG00000083168, ENSG00000080345
Annotation Cluster 15	Enrichment Score: 1.1841062116453402
Category	Term	Count	%	P-Value	FDR	Genes
GOTERM_BP_FAT	GO:0033554~cellular response to stress	15	7.24638	0.00552604	8.56898	ENSG00000140521, ENSG00000078900, ENSG00000111199, ENSG00000166313, ENSG00000129675, ENSG00000057663, ENSG00000072310, ENSG00000143799, ENSG00000111602, ENSG00000163918, ENSG00000082146, ENSG00000122547, ENSG00000061794, ENSG00000137074, ENSG00000080345
GOTERM_BP_FAT	GO:0006974~response to DNA damage stimulus	10	4.83092	0.0279061	36.7176	ENSG00000143799, ENSG00000111602, ENSG00000163918, ENSG00000061794, ENSG00000122547, ENSG00000137074, ENSG00000080345, ENSG00000140521, ENSG00000078900, ENSG00000166313
GOTERM_BP_FAT	GO:0006281~DNA repair	6	2.89855	0.226817	98.4372	ENSG00000143799, ENSG00000163918, ENSG00000122547, ENSG00000137074, ENSG00000140521, ENSG00000078900
GOTERM_BP_FAT	GO:0006259~DNA metabolic process	7	3.38164	0.52455	99.9994	ENSG00000143799, ENSG00000163918, ENSG00000122547, ENSG00000137074, ENSG00000140521, ENSG00000078900, ENSG00000100038
Annotation Cluster 16	Enrichment Score: 1.179135921717058
Category	Term	Count	%	P-Value	FDR	Genes
GOTERM_MF_FAT	GO:0046983~protein dimerization activity	13	6.28019	0.0303184	35.022	ENSG00000107521, ENSG00000136824, ENSG00000120798, ENSG00000109572, ENSG00000083444, ENSG00000138079, ENSG00000001084, ENSG00000087274, ENSG00000065923, ENSG00000111602, ENSG00000197548, ENSG00000103197, ENSG00000115966
GOTERM_MF_FAT	GO:0046982~protein heterodimerization activity	7	3.38164	0.0396353	43.2388	ENSG00000001084, ENSG00000136824, ENSG00000087274, ENSG00000111602, ENSG00000103197, ENSG00000109572, ENSG00000138079
GOTERM_MF_FAT	GO:0042803~protein homodimerization activity	8	3.86473	0.108062	79.8381	ENSG00000087274, ENSG00000065923, ENSG00000120798, ENSG00000111602, ENSG00000197548, ENSG00000103197, ENSG00000109572, ENSG00000083444
GOTERM_MF_FAT	GO:0042802~identical protein binding	12	5.7971	0.147909	89.3687	ENSG00000087274, ENSG00000143799, ENSG00000065923, ENSG00000120798, ENSG00000111602, ENSG00000197548, ENSG00000103197, ENSG00000151461, ENSG00000109572, ENSG00000152137, ENSG00000111199, ENSG00000083444
Annotation Cluster 17	Enrichment Score: 1.162706234209029
Category	Term	Count	%	P-Value	FDR	Genes
GOTERM_CC_FAT	GO:0031980~mitochondrial lumen	10	4.83092	0.0018718	2.4713	ENSG00000116459, ENSG00000138095, ENSG00000061794, ENSG00000140521, ENSG00000113013, ENSG00000103507, ENSG00000172172, ENSG00000078070, ENSG00000117593, ENSG00000185973
GOTERM_CC_FAT	GO:0005759~mitochondrial matrix	10	4.83092	0.0018718	2.4713	ENSG00000116459, ENSG00000138095, ENSG00000061794, ENSG00000140521, ENSG00000113013, ENSG00000103507, ENSG00000172172, ENSG00000078070, ENSG00000117593, ENSG00000185973
GOTERM_CC_FAT	GO:0031967~organelle envelope	16	7.72947	0.00881001	11.1473	ENSG00000138095, ENSG00000094914, ENSG00000125459, ENSG00000141458, ENSG00000186432, ENSG00000175727, ENSG00000140521, ENSG00000078070, ENSG00000061987, ENSG00000113569, ENSG00000138079, ENSG00000072310, ENSG00000143799, ENSG00000116459, ENSG00000124789, ENSG00000184983
GOTERM_CC_FAT	GO:0031975~envelope	16	7.72947	0.0090596	11.4456	ENSG00000138095, ENSG00000094914, ENSG00000125459, ENSG00000141458, ENSG00000186432, ENSG00000175727, ENSG00000140521, ENSG00000078070, ENSG00000061987, ENSG00000113569, ENSG00000138079, ENSG00000072310, ENSG00000143799, ENSG00000116459, ENSG00000124789, ENSG00000184983
GOTERM_CC_FAT	GO:0044429~mitochondrial part	15	7.24638	0.0140885	17.2633	ENSG00000138095, ENSG00000125459, ENSG00000175727, ENSG00000140521, ENSG00000172172, ENSG00000103507, ENSG00000078070, ENSG00000061987, ENSG00000185973, ENSG00000138079, ENSG00000116459, ENSG00000061794, ENSG00000184983, ENSG00000113013, ENSG00000117593
GOTERM_CC_FAT	GO:0031090~organelle membrane	21	10.1449	0.0448983	45.8575	ENSG00000113595, ENSG00000138095, ENSG00000125459, ENSG00000100280, ENSG00000101199, ENSG00000175727, ENSG00000140521, ENSG00000109572, ENSG00000078070, ENSG00000061987, ENSG00000138079, ENSG00000090615, ENSG00000123104, ENSG00000072310, ENSG00000116459, ENSG00000065923, ENSG00000149541, ENSG00000138674, ENSG00000184983, ENSG00000167780, ENSG00000182858
SP_PIR_KEYWORDS	mitochondrion	15	7.24638	0.0640373	58.3559	ENSG00000138095, ENSG00000125459, ENSG00000145375, ENSG00000175727, ENSG00000140521, ENSG00000172172, ENSG00000103507, ENSG00000078070, ENSG00000061987, ENSG00000185973, ENSG00000116459, ENSG00000061794, ENSG00000184983, ENSG00000113013, ENSG00000117593
GOTERM_CC_FAT	GO:0005739~mitochondrion	18	8.69565	0.173493	92.1525	ENSG00000138095, ENSG00000125459, ENSG00000164904, ENSG00000145375, ENSG00000175727, ENSG00000140521, ENSG00000103507, ENSG00000172172, ENSG00000078070, ENSG00000061987, ENSG00000185973, ENSG00000138079, ENSG00000116459, ENSG00000061794, ENSG00000113013, ENSG00000184983, ENSG00000117593, ENSG00000120992
GOTERM_CC_FAT	GO:0031966~mitochondrial membrane	8	3.86473	0.206698	95.4618	ENSG00000116459, ENSG00000125459, ENSG00000175727, ENSG00000140521, ENSG00000184983, ENSG00000078070, ENSG00000061987, ENSG00000138079
GOTERM_CC_FAT	GO:0019866~organelle inner membrane	7	3.38164	0.21425	96.0061	ENSG00000116459, ENSG00000138095, ENSG00000140521, ENSG00000184983, ENSG00000078070, ENSG00000061987, ENSG00000138079
UP_SEQ_FEATURE	transit peptide:Mitochondrion	8	3.86473	0.240876	98.5462	ENSG00000116459, ENSG00000138095, ENSG00000061794, ENSG00000113013, ENSG00000103507, ENSG00000078070, ENSG00000117593, ENSG00000185973
SP_PIR_KEYWORDS	transit peptide	8	3.86473	0.251457	97.8372	ENSG00000116459, ENSG00000138095, ENSG00000061794, ENSG00000113013, ENSG00000103507, ENSG00000078070, ENSG00000117593, ENSG00000185973
GOTERM_CC_FAT	GO:0005740~mitochondrial envelope	8	3.86473	0.251537	97.9136	ENSG00000116459, ENSG00000125459, ENSG00000175727, ENSG00000140521, ENSG00000184983, ENSG00000078070, ENSG00000061987, ENSG00000138079
GOTERM_BP_FAT	GO:0006091~generation of precursor metabolites and energy	6	2.89855	0.289509	99.6017	ENSG00000116459, ENSG00000093217, ENSG00000184983, ENSG00000007202, ENSG00000124253, ENSG00000061987
GOTERM_BP_FAT	GO:0006119~oxidative phosphorylation	3	1.44928	0.309734	99.7503	ENSG00000116459, ENSG00000184983, ENSG00000061987
GOTERM_CC_FAT	GO:0005743~mitochondrial inner membrane	6	2.89855	0.318487	99.4032	ENSG00000116459, ENSG00000140521, ENSG00000184983, ENSG00000078070, ENSG00000061987, ENSG00000138079
GOTERM_CC_FAT	GO:0044455~mitochondrial membrane part	3	1.44928	0.452613	99.968	ENSG00000116459, ENSG00000184983, ENSG00000061987
Annotation Cluster 18	Enrichment Score: 1.140548476837996
Category	Term	Count	%	P-Value	FDR	Genes
GOTERM_CC_FAT	GO:0044431~Golgi apparatus part	9	4.34783	0.0277889	31.3678	ENSG00000137502, ENSG00000090615, ENSG00000113595, ENSG00000065923, ENSG00000100280, ENSG00000101199, ENSG00000138674, ENSG00000149541, ENSG00000144674
GOTERM_CC_FAT	GO:0005794~Golgi apparatus	18	8.69565	0.0372056	39.7342	ENSG00000205060, ENSG00000113595, ENSG00000163539, ENSG00000100280, ENSG00000101199, ENSG00000144278, ENSG00000109572, ENSG00000078070, ENSG00000149269, ENSG00000090615, ENSG00000137502, ENSG00000060339, ENSG00000072310, ENSG00000065923, ENSG00000103197, ENSG00000149541, ENSG00000138674, ENSG00000144674
SP_PIR_KEYWORDS	golgi apparatus	12	5.7971	0.0522674	50.8647	ENSG00000090615, ENSG00000205060, ENSG00000072310, ENSG00000113595, ENSG00000163539, ENSG00000065923, ENSG00000100280, ENSG00000101199, ENSG00000144278, ENSG00000109572, ENSG00000149541, ENSG00000144674
GOTERM_BP_FAT	GO:0048193~Golgi vesicle transport	5	2.41546	0.0637591	65.5307	ENSG00000090615, ENSG00000100280, ENSG00000101199, ENSG00000138674, ENSG00000061987
GOTERM_CC_FAT	GO:0000139~Golgi membrane	5	2.41546	0.193093	94.3047	ENSG00000090615, ENSG00000113595, ENSG00000100280, ENSG00000101199, ENSG00000149541
GOTERM_BP_FAT	GO:0016192~vesicle-mediated transport	10	4.83092	0.215621	98.0283	ENSG00000090615, ENSG00000138448, ENSG00000141458, ENSG00000100280, ENSG00000101199, ENSG00000103197, ENSG00000112335, ENSG00000138674, ENSG00000061987, ENSG00000144674
Annotation Cluster 19	Enrichment Score: 1.0758350518320077
Category	Term	Count	%	P-Value	FDR	Genes
INTERPRO	IPR002035:von Willebrand factor, type A	4	1.93237	0.0607773	59.6835	ENSG00000132470, ENSG00000142156, ENSG00000158816, ENSG00000158966
SMART	SM00327:VWA	4	1.93237	0.0676559	54.8602	ENSG00000132470, ENSG00000142156, ENSG00000158816, ENSG00000158966
UP_SEQ_FEATURE	domain:VWFA	3	1.44928	0.144028	90.815	ENSG00000132470, ENSG00000158816, ENSG00000158966
Annotation Cluster 20	Enrichment Score: 1.0225892174893414
Category	Term	Count	%	P-Value	FDR	Genes
GOTERM_MF_FAT	GO:0016887~ATPase activity	10	4.83092	0.0195285	24.1312	ENSG00000102910, ENSG00000108406, ENSG00000116459, ENSG00000167972, ENSG00000163918, ENSG00000163214, ENSG00000161057, ENSG00000118197, ENSG00000073146, ENSG00000087191
GOTERM_MF_FAT	GO:0042623~ATPase activity, coupled	8	3.86473	0.0459903	48.278	ENSG00000102910, ENSG00000108406, ENSG00000116459, ENSG00000167972, ENSG00000163918, ENSG00000163214, ENSG00000118197, ENSG00000073146
SP_PIR_KEYWORDS	helicase	5	2.41546	0.0561324	53.452	ENSG00000108406, ENSG00000163214, ENSG00000183495, ENSG00000118197, ENSG00000073146
INTERPRO	IPR002464:DNA/RNA helicase, ATP-dependent, DEAH-box type, conserved site	3	1.44928	0.0721849	66.2251	ENSG00000108406, ENSG00000163214, ENSG00000183495
GOTERM_MF_FAT	GO:0004386~helicase activity	5	2.41546	0.0883045	72.5986	ENSG00000108406, ENSG00000163214, ENSG00000183495, ENSG00000118197, ENSG00000073146
UP_SEQ_FEATURE	domain:Helicase C-terminal	4	1.93237	0.104571	81.6533	ENSG00000108406, ENSG00000163214, ENSG00000183495, ENSG00000118197
GOTERM_MF_FAT	GO:0008026~ATP-dependent helicase activity	4	1.93237	0.113934	81.6195	ENSG00000108406, ENSG00000163214, ENSG00000118197, ENSG00000073146
GOTERM_MF_FAT	GO:0070035~purine NTP-dependent helicase activity	4	1.93237	0.113934	81.6195	ENSG00000108406, ENSG00000163214, ENSG00000118197, ENSG00000073146
UP_SEQ_FEATURE	domain:Helicase ATP-binding	4	1.93237	0.115936	84.9204	ENSG00000108406, ENSG00000163214, ENSG00000183495, ENSG00000118197
INTERPRO	IPR014021:Helicase, superfamily 1 and 2, ATP-binding	4	1.93237	0.121999	84.8161	ENSG00000108406, ENSG00000163214, ENSG00000183495, ENSG00000118197
INTERPRO	IPR001650:DNA/RNA helicase, C-terminal	4	1.93237	0.121999	84.8161	ENSG00000108406, ENSG00000163214, ENSG00000183495, ENSG00000118197
INTERPRO	IPR014001:DEAD-like helicase, N-terminal	4	1.93237	0.127013	86.0251	ENSG00000108406, ENSG00000163214, ENSG00000183495, ENSG00000118197
SMART	SM00487:DEXDc	4	1.93237	0.140136	81.9906	ENSG00000108406, ENSG00000163214, ENSG00000183495, ENSG00000118197
SMART	SM00490:HELICc	3	1.44928	0.360355	99.374	ENSG00000108406, ENSG00000163214, ENSG00000118197
Annotation Cluster 21	Enrichment Score: 0.9863194580805633
Category	Term	Count	%	P-Value	FDR	Genes
INTERPRO	IPR001715:Calponin-like actin-binding	4	1.93237	0.0452433	48.8678	ENSG00000160293, ENSG00000128487, ENSG00000127603, ENSG00000129675
SMART	SM00033:CH	4	1.93237	0.0504998	44.4771	ENSG00000160293, ENSG00000128487, ENSG00000127603, ENSG00000129675
UP_SEQ_FEATURE	domain:CH	3	1.44928	0.0751705	69.8727	ENSG00000160293, ENSG00000128487, ENSG00000129675
SP_PIR_KEYWORDS	sh3 domain	3	1.44928	0.660436	99.9999	ENSG00000160293, ENSG00000127603, ENSG00000129675
Annotation Cluster 22	Enrichment Score: 0.9794149637941969
Category	Term	Count	%	P-Value	FDR	Genes
SP_PIR_KEYWORDS	cytoskeleton	13	6.28019	0.0416155	43.0302	ENSG00000163539, ENSG00000154330, ENSG00000127603, ENSG00000071127, ENSG00000132470, ENSG00000068885, ENSG00000087274, ENSG00000126216, ENSG00000137941, ENSG00000080345, ENSG00000127481, ENSG00000204104, ENSG00000105255
GOTERM_CC_FAT	GO:0015630~microtubule cytoskeleton	12	5.7971	0.0729154	63.622	ENSG00000113971, ENSG00000068885, ENSG00000126216, ENSG00000163539, ENSG00000167005, ENSG00000137941, ENSG00000080345, ENSG00000112742, ENSG00000124253, ENSG00000145029, ENSG00000127603, ENSG00000105255
GOTERM_CC_FAT	GO:0005815~microtubule organizing center	7	3.38164	0.0897238	71.509	ENSG00000068885, ENSG00000126216, ENSG00000163539, ENSG00000167005, ENSG00000137941, ENSG00000124253, ENSG00000105255
GOTERM_CC_FAT	GO:0005856~cytoskeleton	22	10.628	0.17088	91.8147	ENSG00000163539, ENSG00000138095, ENSG00000154330, ENSG00000128641, ENSG00000112742, ENSG00000145029, ENSG00000127603, ENSG00000071127, ENSG00000113971, ENSG00000152527, ENSG00000087274, ENSG00000068885, ENSG00000198752, ENSG00000126216, ENSG00000167005, ENSG00000103197, ENSG00000137941, ENSG00000080345, ENSG00000127481, ENSG00000124253, ENSG00000105255, ENSG00000204104
GOTERM_CC_FAT	GO:0044430~cytoskeletal part	15	7.24638	0.272429	98.5705	ENSG00000163539, ENSG00000128641, ENSG00000154330, ENSG00000112742, ENSG00000145029, ENSG00000113971, ENSG00000087274, ENSG00000068885, ENSG00000126216, ENSG00000167005, ENSG00000103197, ENSG00000137941, ENSG00000080345, ENSG00000124253, ENSG00000105255
Annotation Cluster 23	Enrichment Score: 0.9272943750446617
Category	Term	Count	%	P-Value	FDR	Genes
GOTERM_MF_FAT	GO:0051020~GTPase binding	5	2.41546	0.0423236	45.4237	ENSG00000068793, ENSG00000198752, ENSG00000107099, ENSG00000149269, ENSG00000115839
GOTERM_MF_FAT	GO:0017048~Rho GTPase binding	3	1.44928	0.0761451	67.0128	ENSG00000068793, ENSG00000198752, ENSG00000149269
GOTERM_MF_FAT	GO:0017016~Ras GTPase binding	4	1.93237	0.0965136	75.8585	ENSG00000068793, ENSG00000198752, ENSG00000149269, ENSG00000115839
GOTERM_MF_FAT	GO:0031267~small GTPase binding	4	1.93237	0.121742	83.7619	ENSG00000068793, ENSG00000198752, ENSG00000149269, ENSG00000115839
GOTERM_CC_FAT	GO:0030054~cell junction	7	3.38164	0.609923	99.9997	ENSG00000068793, ENSG00000198752, ENSG00000112851, ENSG00000154330, ENSG00000033122, ENSG00000127603, ENSG00000149269
Annotation Cluster 24	Enrichment Score: 0.8628511840492729
Category	Term	Count	%	P-Value	FDR	Genes
GOTERM_BP_FAT	GO:0007049~cell cycle	17	8.21256	0.0163128	23.3483	ENSG00000136824, ENSG00000112851, ENSG00000163539, ENSG00000154473, ENSG00000161057, ENSG00000112742, ENSG00000078900, ENSG00000166313, ENSG00000127603, ENSG00000060339, ENSG00000111602, ENSG00000082146, ENSG00000080345, ENSG00000134508, ENSG00000024048, ENSG00000087191, ENSG00000105255
GOTERM_CC_FAT	GO:0044427~chromosomal part	10	4.83092	0.0470694	47.4784	ENSG00000136824, ENSG00000136826, ENSG00000163539, ENSG00000154473, ENSG00000111602, ENSG00000083168, ENSG00000163918, ENSG00000137074, ENSG00000080345, ENSG00000100162
GOTERM_BP_FAT	GO:0022402~cell cycle process	12	5.7971	0.0601706	63.3316	ENSG00000136824, ENSG00000163539, ENSG00000154473, ENSG00000111602, ENSG00000161057, ENSG00000024048, ENSG00000112742, ENSG00000078900, ENSG00000166313, ENSG00000127603, ENSG00000105255, ENSG00000087191
SP_PIR_KEYWORDS	cell cycle	10	4.83092	0.0604405	56.1871	ENSG00000060339, ENSG00000136824, ENSG00000163539, ENSG00000154473, ENSG00000111602, ENSG00000082146, ENSG00000080345, ENSG00000134508, ENSG00000078900, ENSG00000105255
GOTERM_BP_FAT	GO:0000278~mitotic cell cycle	8	3.86473	0.133019	90.0501	ENSG00000136824, ENSG00000163539, ENSG00000154473, ENSG00000111602, ENSG00000161057, ENSG00000112742, ENSG00000105255, ENSG00000087191
SP_PIR_KEYWORDS	mitosis	5	2.41546	0.134419	85.2039	ENSG00000136824, ENSG00000163539, ENSG00000154473, ENSG00000111602, ENSG00000105255
SP_PIR_KEYWORDS	cell division	6	2.89855	0.154313	89.1237	ENSG00000136824, ENSG00000163539, ENSG00000154473, ENSG00000111602, ENSG00000134508, ENSG00000105255
GOTERM_BP_FAT	GO:0000279~M phase	7	3.38164	0.176673	95.684	ENSG00000136824, ENSG00000163539, ENSG00000154473, ENSG00000111602, ENSG00000024048, ENSG00000112742, ENSG00000105255
GOTERM_BP_FAT	GO:0000280~nuclear division	5	2.41546	0.245384	98.945	ENSG00000136824, ENSG00000163539, ENSG00000154473, ENSG00000111602, ENSG00000105255
GOTERM_BP_FAT	GO:0007067~mitosis	5	2.41546	0.245384	98.945	ENSG00000136824, ENSG00000163539, ENSG00000154473, ENSG00000111602, ENSG00000105255
GOTERM_BP_FAT	GO:0000087~M phase of mitotic cell cycle	5	2.41546	0.255374	99.1495	ENSG00000136824, ENSG00000163539, ENSG00000154473, ENSG00000111602, ENSG00000105255
GOTERM_BP_FAT	GO:0048285~organelle fission	5	2.41546	0.267977	99.3546	ENSG00000136824, ENSG00000163539, ENSG00000154473, ENSG00000111602, ENSG00000105255
GOTERM_BP_FAT	GO:0022403~cell cycle phase	7	3.38164	0.338122	99.8734	ENSG00000136824, ENSG00000163539, ENSG00000154473, ENSG00000111602, ENSG00000024048, ENSG00000112742, ENSG00000105255
GOTERM_BP_FAT	GO:0051301~cell division	5	2.41546	0.438643	99.9912	ENSG00000136824, ENSG00000163539, ENSG00000111602, ENSG00000134508, ENSG00000105255
Annotation Cluster 25	Enrichment Score: 0.8348770969610841
Category	Term	Count	%	P-Value	FDR	Genes
GOTERM_BP_FAT	GO:0009309~amine biosynthetic process	5	2.41546	0.0139486	20.3151	ENSG00000130707, ENSG00000116984, ENSG00000083444, ENSG00000185973, ENSG00000123454
GOTERM_BP_FAT	GO:0008652~cellular amino acid biosynthetic process	3	1.44928	0.115721	86.3062	ENSG00000130707, ENSG00000116984, ENSG00000083444
GOTERM_BP_FAT	GO:0046394~carboxylic acid biosynthetic process	3	1.44928	0.532444	99.9995	ENSG00000130707, ENSG00000116984, ENSG00000083444
GOTERM_BP_FAT	GO:0016053~organic acid biosynthetic process	3	1.44928	0.532444	99.9995	ENSG00000130707, ENSG00000116984, ENSG00000083444
Annotation Cluster 26	Enrichment Score: 0.8113801862980948
Category	Term	Count	%	P-Value	FDR	Genes
INTERPRO	IPR002219:Protein kinase C, phorbol ester/diacylglycerol binding	3	1.44928	0.110225	81.5843	ENSG00000157680, ENSG00000160293, ENSG00000198752
INTERPRO	IPR002219:Protein kinase C-like, phorbol ester/diacylglycerol binding	3	1.44928	0.176279	93.9764	ENSG00000157680, ENSG00000160293, ENSG00000198752
SMART	SM00109:C1	3	1.44928	0.189399	90.7834	ENSG00000157680, ENSG00000160293, ENSG00000198752
Annotation Cluster 27	Enrichment Score: 0.7725647173519807
Category	Term	Count	%	P-Value	FDR	Genes
GOTERM_MF_FAT	GO:0051015~actin filament binding	4	1.93237	0.0257312	30.5827	ENSG00000068793, ENSG00000087274, ENSG00000138095, ENSG00000127603
GOTERM_MF_FAT	GO:0008092~cytoskeletal protein binding	10	4.83092	0.153241	90.2633	ENSG00000142330, ENSG00000068793, ENSG00000087274, ENSG00000126216, ENSG00000163539, ENSG00000138095, ENSG00000092439, ENSG00000128641, ENSG00000127603, ENSG00000071127
GOTERM_MF_FAT	GO:0003779~actin binding	7	3.38164	0.198893	95.5191	ENSG00000068793, ENSG00000087274, ENSG00000138095, ENSG00000092439, ENSG00000128641, ENSG00000127603, ENSG00000071127
SP_PIR_KEYWORDS	actin-binding	5	2.41546	0.272599	98.5198	ENSG00000068793, ENSG00000087274, ENSG00000128641, ENSG00000127603, ENSG00000071127
GOTERM_CC_FAT	GO:0015629~actin cytoskeleton	4	1.93237	0.6415	99.9999	ENSG00000087274, ENSG00000154330, ENSG00000128641, ENSG00000127603
Annotation Cluster 28	Enrichment Score: 0.7487005529040917
Category	Term	Count	%	P-Value	FDR	Genes
GOTERM_BP_FAT	GO:0016573~histone acetylation	3	1.44928	0.104626	83.2479	ENSG00000083168, ENSG00000183495, ENSG00000166313
GOTERM_BP_FAT	GO:0006473~protein amino acid acetylation	3	1.44928	0.119484	87.2184	ENSG00000083168, ENSG00000183495, ENSG00000166313
GOTERM_BP_FAT	GO:0043543~protein amino acid acylation	3	1.44928	0.150578	92.8524	ENSG00000083168, ENSG00000183495, ENSG00000166313
GOTERM_BP_FAT	GO:0016570~histone modification	4	1.93237	0.164461	94.5241	ENSG00000083168, ENSG00000183495, ENSG00000166313, ENSG00000166477
GOTERM_BP_FAT	GO:0016569~covalent chromatin modification	4	1.93237	0.175699	95.6007	ENSG00000083168, ENSG00000183495, ENSG00000166313, ENSG00000166477
SP_PIR_KEYWORDS	chromatin regulator	5	2.41546	0.193001	94.1482	ENSG00000099991, ENSG00000083168, ENSG00000120733, ENSG00000183495, ENSG00000166313
GOTERM_BP_FAT	GO:0051276~chromosome organization	9	4.34783	0.193185	96.8894	ENSG00000136824, ENSG00000143799, ENSG00000154473, ENSG00000099991, ENSG00000083168, ENSG00000120733, ENSG00000183495, ENSG00000166313, ENSG00000166477
GOTERM_BP_FAT	GO:0016568~chromatin modification	6	2.89855	0.206225	97.6098	ENSG00000099991, ENSG00000083168, ENSG00000120733, ENSG00000183495, ENSG00000166313, ENSG00000166477
GOTERM_BP_FAT	GO:0006325~chromatin organization	6	2.89855	0.43679	99.9907	ENSG00000099991, ENSG00000083168, ENSG00000120733, ENSG00000183495, ENSG00000166313, ENSG00000166477
Annotation Cluster 29	Enrichment Score: 0.7125746626103697
Category	Term	Count	%	P-Value	FDR	Genes
GOTERM_BP_FAT	GO:0031399~regulation of protein modification process	10	4.83092	0.00693527	10.6412	ENSG00000001084, ENSG00000154473, ENSG00000188191, ENSG00000161057, ENSG00000197548, ENSG00000112742, ENSG00000078900, ENSG00000149269, ENSG00000057663, ENSG00000087191
GOTERM_BP_FAT	GO:0031397~negative regulation of protein ubiquitination	5	2.41546	0.0102557	15.351	ENSG00000001084, ENSG00000154473, ENSG00000161057, ENSG00000057663, ENSG00000087191
GOTERM_BP_FAT	GO:0031396~regulation of protein ubiquitination	5	2.41546	0.027866	36.6754	ENSG00000001084, ENSG00000154473, ENSG00000161057, ENSG00000057663, ENSG00000087191
GOTERM_BP_FAT	GO:0032268~regulation of cellular protein metabolic process	11	5.31401	0.0461523	53.4152	ENSG00000001084, ENSG00000138448, ENSG00000154473, ENSG00000188191, ENSG00000161057, ENSG00000197548, ENSG00000112742, ENSG00000078900, ENSG00000149269, ENSG00000057663, ENSG00000087191
GOTERM_BP_FAT	GO:0031400~negative regulation of protein modification process	5	2.41546	0.0478945	54.7719	ENSG00000001084, ENSG00000154473, ENSG00000161057, ENSG00000057663, ENSG00000087191
GOTERM_BP_FAT	GO:0032269~negative regulation of cellular protein metabolic process	6	2.89855	0.055877	60.5275	ENSG00000001084, ENSG00000138448, ENSG00000154473, ENSG00000161057, ENSG00000057663, ENSG00000087191
GOTERM_BP_FAT	GO:0051248~negative regulation of protein metabolic process	6	2.89855	0.0640222	65.687	ENSG00000001084, ENSG00000138448, ENSG00000154473, ENSG00000161057, ENSG00000057663, ENSG00000087191
GOTERM_BP_FAT	GO:0051436~negative regulation of ubiquitin-protein ligase activity during mitotic cell cycle	3	1.44928	0.170745	95.1532	ENSG00000154473, ENSG00000161057, ENSG00000087191
GOTERM_BP_FAT	GO:0031145~anaphase-promoting complex-dependent proteasomal ubiquitin-dependent protein catabolic process	3	1.44928	0.170745	95.1532	ENSG00000154473, ENSG00000161057, ENSG00000087191
GOTERM_BP_FAT	GO:0051352~negative regulation of ligase activity	3	1.44928	0.178934	95.8717	ENSG00000154473, ENSG00000161057, ENSG00000087191
GOTERM_BP_FAT	GO:0051444~negative regulation of ubiquitin-protein ligase activity	3	1.44928	0.178934	95.8717	ENSG00000154473, ENSG00000161057, ENSG00000087191
GOTERM_BP_FAT	GO:0051439~regulation of ubiquitin-protein ligase activity during mitotic cell cycle	3	1.44928	0.195484	97.0297	ENSG00000154473, ENSG00000161057, ENSG00000087191
GOTERM_BP_FAT	GO:0051438~regulation of ubiquitin-protein ligase activity	3	1.44928	0.224858	98.372	ENSG00000154473, ENSG00000161057, ENSG00000087191
GOTERM_BP_FAT	GO:0051340~regulation of ligase activity	3	1.44928	0.237555	98.7535	ENSG00000154473, ENSG00000161057, ENSG00000087191
GOTERM_BP_FAT	GO:0032270~positive regulation of cellular protein metabolic process	5	2.41546	0.278141	99.4852	ENSG00000001084, ENSG00000161057, ENSG00000197548, ENSG00000112742, ENSG00000087191
GOTERM_BP_FAT	GO:0006511~ubiquitin-dependent protein catabolic process	5	2.41546	0.301226	99.6956	ENSG00000154473, ENSG00000161057, ENSG00000024048, ENSG00000077254, ENSG00000087191
GOTERM_BP_FAT	GO:0051247~positive regulation of protein metabolic process	5	2.41546	0.303807	99.7133	ENSG00000001084, ENSG00000161057, ENSG00000197548, ENSG00000112742, ENSG00000087191
GOTERM_BP_FAT	GO:0006508~proteolysis	15	7.24638	0.321802	99.8122	ENSG00000142330, ENSG00000154473, ENSG00000085382, ENSG00000161057, ENSG00000164308, ENSG00000084693, ENSG00000102910, ENSG00000125851, ENSG00000049192, ENSG00000197548, ENSG00000024048, ENSG00000127481, ENSG00000077254, ENSG00000140873, ENSG00000087191
GOTERM_BP_FAT	GO:0043161~proteasomal ubiquitin-dependent protein catabolic process	3	1.44928	0.326594	99.8326	ENSG00000154473, ENSG00000161057, ENSG00000087191
GOTERM_BP_FAT	GO:0010498~proteasomal protein catabolic process	3	1.44928	0.326594	99.8326	ENSG00000154473, ENSG00000161057, ENSG00000087191
GOTERM_BP_FAT	GO:0044092~negative regulation of molecular function	6	2.89855	0.336722	99.869	ENSG00000185187, ENSG00000154473, ENSG00000161057, ENSG00000103197, ENSG00000078900, ENSG00000087191
GOTERM_BP_FAT	GO:0031401~positive regulation of protein modification process	4	1.93237	0.362499	99.931	ENSG00000161057, ENSG00000197548, ENSG00000112742, ENSG00000087191
GOTERM_BP_FAT	GO:0043086~negative regulation of catalytic activity	5	2.41546	0.392233	99.9681	ENSG00000154473, ENSG00000161057, ENSG00000103197, ENSG00000078900, ENSG00000087191
GOTERM_BP_FAT	GO:0043632~modification-dependent macromolecule catabolic process	8	3.86473	0.487969	99.998	ENSG00000154473, ENSG00000085382, ENSG00000161057, ENSG00000197548, ENSG00000024048, ENSG00000127481, ENSG00000077254, ENSG00000087191
GOTERM_BP_FAT	GO:0019941~modification-dependent protein catabolic process	8	3.86473	0.487969	99.998	ENSG00000154473, ENSG00000085382, ENSG00000161057, ENSG00000197548, ENSG00000024048, ENSG00000127481, ENSG00000077254, ENSG00000087191
GOTERM_BP_FAT	GO:0051603~proteolysis involved in cellular protein catabolic process	8	3.86473	0.535202	99.9996	ENSG00000154473, ENSG00000085382, ENSG00000161057, ENSG00000197548, ENSG00000024048, ENSG00000127481, ENSG00000077254, ENSG00000087191
GOTERM_BP_FAT	GO:0044257~cellular protein catabolic process	8	3.86473	0.540548	99.9997	ENSG00000154473, ENSG00000085382, ENSG00000161057, ENSG00000197548, ENSG00000024048, ENSG00000127481, ENSG00000077254, ENSG00000087191
GOTERM_BP_FAT	GO:0030163~protein catabolic process	8	3.86473	0.573813	99.9999	ENSG00000154473, ENSG00000085382, ENSG00000161057, ENSG00000197548, ENSG00000024048, ENSG00000127481, ENSG00000077254, ENSG00000087191
GOTERM_BP_FAT	GO:0044265~cellular macromolecule catabolic process	9	4.34783	0.594813	100	ENSG00000154473, ENSG00000085382, ENSG00000161057, ENSG00000197548, ENSG00000151461, ENSG00000024048, ENSG00000127481, ENSG00000077254, ENSG00000087191
GOTERM_BP_FAT	GO:0009057~macromolecule catabolic process	9	4.34783	0.678243	100	ENSG00000154473, ENSG00000085382, ENSG00000161057, ENSG00000197548, ENSG00000151461, ENSG00000024048, ENSG00000127481, ENSG00000077254, ENSG00000087191
SP_PIR_KEYWORDS	ubl conjugation pathway	5	2.41546	0.798025	100	ENSG00000085382, ENSG00000197548, ENSG00000024048, ENSG00000127481, ENSG00000077254
Annotation Cluster 30	Enrichment Score: 0.6793008154944257
Category	Term	Count	%	P-Value	FDR	Genes
GOTERM_BP_FAT	GO:0044271~nitrogen compound biosynthetic process	10	4.83092	0.0125833	18.5125	ENSG00000163655, ENSG00000162368, ENSG00000116459, ENSG00000084774, ENSG00000130707, ENSG00000116984, ENSG00000061987, ENSG00000083444, ENSG00000185973, ENSG00000123454
GOTERM_BP_FAT	GO:0009165~nucleotide biosynthetic process	5	2.41546	0.165199	94.6017	ENSG00000163655, ENSG00000162368, ENSG00000116459, ENSG00000084774, ENSG00000061987
GOTERM_BP_FAT	GO:0009260~ribonucleotide biosynthetic process	4	1.93237	0.170053	95.0874	ENSG00000163655, ENSG00000162368, ENSG00000116459, ENSG00000061987
GOTERM_BP_FAT	GO:0034404~nucleobase, nucleoside and nucleotide biosynthetic process	5	2.41546	0.1807	96.0129	ENSG00000163655, ENSG00000162368, ENSG00000116459, ENSG00000084774, ENSG00000061987
GOTERM_BP_FAT	GO:0034654~nucleobase, nucleoside, nucleotide and nucleic acid biosynthetic process	5	2.41546	0.1807	96.0129	ENSG00000163655, ENSG00000162368, ENSG00000116459, ENSG00000084774, ENSG00000061987
GOTERM_BP_FAT	GO:0009259~ribonucleotide metabolic process	4	1.93237	0.237675	98.7566	ENSG00000163655, ENSG00000162368, ENSG00000116459, ENSG00000061987
GOTERM_BP_FAT	GO:0009152~purine ribonucleotide biosynthetic process	3	1.44928	0.388666	99.9649	ENSG00000163655, ENSG00000116459, ENSG00000061987
GOTERM_BP_FAT	GO:0009150~purine ribonucleotide metabolic process	3	1.44928	0.471009	99.9966	ENSG00000163655, ENSG00000116459, ENSG00000061987
GOTERM_BP_FAT	GO:0006164~purine nucleotide biosynthetic process	3	1.44928	0.50748	99.9989	ENSG00000163655, ENSG00000116459, ENSG00000061987
GOTERM_BP_FAT	GO:0006163~purine nucleotide metabolic process	3	1.44928	0.631946	100	ENSG00000163655, ENSG00000116459, ENSG00000061987
Annotation Cluster 31	Enrichment Score: 0.6790508418037191
Category	Term	Count	%	P-Value	FDR	Genes
GOTERM_BP_FAT	GO:0016044~membrane organization	8	3.86473	0.148052	92.5008	ENSG00000138448, ENSG00000141458, ENSG00000100280, ENSG00000101199, ENSG00000197548, ENSG00000103197, ENSG00000112335, ENSG00000138674
GOTERM_BP_FAT	GO:0016192~vesicle-mediated transport	10	4.83092	0.215621	98.0283	ENSG00000090615, ENSG00000138448, ENSG00000141458, ENSG00000100280, ENSG00000101199, ENSG00000103197, ENSG00000112335, ENSG00000138674, ENSG00000061987, ENSG00000144674
GOTERM_BP_FAT	GO:0010324~membrane invagination	5	2.41546	0.245384	98.945	ENSG00000138448, ENSG00000141458, ENSG00000100280, ENSG00000103197, ENSG00000112335
GOTERM_BP_FAT	GO:0006897~endocytosis	5	2.41546	0.245384	98.945	ENSG00000138448, ENSG00000141458, ENSG00000100280, ENSG00000103197, ENSG00000112335
Annotation Cluster 32	Enrichment Score: 0.6496818690260968
Category	Term	Count	%	P-Value	FDR	Genes
GOTERM_CC_FAT	GO:0015630~microtubule cytoskeleton	12	5.7971	0.0729154	63.622	ENSG00000113971, ENSG00000068885, ENSG00000126216, ENSG00000163539, ENSG00000167005, ENSG00000137941, ENSG00000080345, ENSG00000112742, ENSG00000124253, ENSG00000145029, ENSG00000127603, ENSG00000105255
GOTERM_CC_FAT	GO:0005815~microtubule organizing center	7	3.38164	0.0897238	71.509	ENSG00000068885, ENSG00000126216, ENSG00000163539, ENSG00000167005, ENSG00000137941, ENSG00000124253, ENSG00000105255
GOTERM_CC_FAT	GO:0005813~centrosome	5	2.41546	0.292461	99.0155	ENSG00000126216, ENSG00000163539, ENSG00000167005, ENSG00000124253, ENSG00000105255
SP_PIR_KEYWORDS	microtubule	4	1.93237	0.451153	99.9644	ENSG00000126216, ENSG00000163539, ENSG00000145029, ENSG00000105255
GOTERM_CC_FAT	GO:0005874~microtubule	4	1.93237	0.653841	99.9999	ENSG00000126216, ENSG00000163539, ENSG00000145029, ENSG00000105255
Annotation Cluster 33	Enrichment Score: 0.6387517992586883
Category	Term	Count	%	P-Value	FDR	Genes
GOTERM_CC_FAT	GO:0005773~vacuole	7	3.38164	0.0884398	70.9675	ENSG00000113595, ENSG00000107521, ENSG00000141458, ENSG00000141012, ENSG00000151923, ENSG00000057663, ENSG00000138079
GOTERM_CC_FAT	GO:0005764~lysosome	5	2.41546	0.257239	98.1162	ENSG00000113595, ENSG00000107521, ENSG00000141458, ENSG00000141012, ENSG00000151923
GOTERM_CC_FAT	GO:0000323~lytic vacuole	5	2.41546	0.257239	98.1162	ENSG00000113595, ENSG00000107521, ENSG00000141458, ENSG00000141012, ENSG00000151923
SP_PIR_KEYWORDS	lysosome	3	1.44928	0.476072	99.9808	ENSG00000113595, ENSG00000141458, ENSG00000141012
Annotation Cluster 34	Enrichment Score: 0.6139517357044048
Category	Term	Count	%	P-Value	FDR	Genes
GOTERM_BP_FAT	GO:0000375~RNA splicing, via transesterification reactions	5	2.41546	0.099047	81.4782	ENSG00000060339, ENSG00000167005, ENSG00000183431, ENSG00000126698, ENSG00000077312
GOTERM_BP_FAT	GO:0000377~RNA splicing, via transesterification reactions with bulged adenosine as nucleophile	5	2.41546	0.099047	81.4782	ENSG00000060339, ENSG00000167005, ENSG00000183431, ENSG00000126698, ENSG00000077312
GOTERM_BP_FAT	GO:0000398~nuclear mRNA splicing, via spliceosome	5	2.41546	0.099047	81.4782	ENSG00000060339, ENSG00000167005, ENSG00000183431, ENSG00000126698, ENSG00000077312
KEGG_PATHWAY	hsa03040:Spliceosome	4	1.93237	0.204444	91.8648	ENSG00000132792, ENSG00000125676, ENSG00000183431, ENSG00000077312
GOTERM_BP_FAT	GO:0008380~RNA splicing	6	2.89855	0.226817	98.4372	ENSG00000060339, ENSG00000125676, ENSG00000167005, ENSG00000183431, ENSG00000126698, ENSG00000077312
GOTERM_BP_FAT	GO:0016071~mRNA metabolic process	7	3.38164	0.250792	99.0608	ENSG00000060339, ENSG00000125676, ENSG00000167005, ENSG00000183431, ENSG00000151461, ENSG00000126698, ENSG00000077312
GOTERM_BP_FAT	GO:0006397~mRNA processing	6	2.89855	0.307372	99.7361	ENSG00000060339, ENSG00000125676, ENSG00000167005, ENSG00000183431, ENSG00000126698, ENSG00000077312
SP_PIR_KEYWORDS	mrna processing	4	1.93237	0.527776	99.9951	ENSG00000125676, ENSG00000167005, ENSG00000183431, ENSG00000077312
GOTERM_BP_FAT	GO:0006396~RNA processing	7	3.38164	0.601369	100	ENSG00000060339, ENSG00000125676, ENSG00000167005, ENSG00000183431, ENSG00000104613, ENSG00000126698, ENSG00000077312
SP_PIR_KEYWORDS	mrna splicing	3	1.44928	0.657871	99.9999	ENSG00000125676, ENSG00000183431, ENSG00000077312
Annotation Cluster 35	Enrichment Score: 0.5998357186412842
Category	Term	Count	%	P-Value	FDR	Genes
SP_PIR_KEYWORDS	kinetochore	3	1.44928	0.146264	87.6706	ENSG00000163539, ENSG00000154473, ENSG00000100162
GOTERM_CC_FAT	GO:0000776~kinetochore	3	1.44928	0.24187	97.5236	ENSG00000163539, ENSG00000154473, ENSG00000100162
GOTERM_CC_FAT	GO:0000775~chromosome, centromeric region	3	1.44928	0.448511	99.9647	ENSG00000163539, ENSG00000154473, ENSG00000100162
Annotation Cluster 36	Enrichment Score: 0.5681481600334346
Category	Term	Count	%	P-Value	FDR	Genes
GOTERM_BP_FAT	GO:0048598~embryonic morphogenesis	7	3.38164	0.141272	91.4756	ENSG00000136826, ENSG00000185920, ENSG00000163982, ENSG00000103197, ENSG00000127603, ENSG00000162769, ENSG00000105983
GOTERM_BP_FAT	GO:0035113~embryonic appendage morphogenesis	3	1.44928	0.263042	99.2806	ENSG00000185920, ENSG00000162769, ENSG00000105983
GOTERM_BP_FAT	GO:0030326~embryonic limb morphogenesis	3	1.44928	0.263042	99.2806	ENSG00000185920, ENSG00000162769, ENSG00000105983
GOTERM_BP_FAT	GO:0035108~limb morphogenesis	3	1.44928	0.313958	99.7739	ENSG00000185920, ENSG00000162769, ENSG00000105983
GOTERM_BP_FAT	GO:0035107~appendage morphogenesis	3	1.44928	0.313958	99.7739	ENSG00000185920, ENSG00000162769, ENSG00000105983
GOTERM_BP_FAT	GO:0048736~appendage development	3	1.44928	0.330793	99.8487	ENSG00000185920, ENSG00000162769, ENSG00000105983
GOTERM_BP_FAT	GO:0060173~limb development	3	1.44928	0.330793	99.8487	ENSG00000185920, ENSG00000162769, ENSG00000105983
Annotation Cluster 37	Enrichment Score: 0.5657706179061316
Category	Term	Count	%	P-Value	FDR	Genes
GOTERM_BP_FAT	GO:0009063~cellular amino acid catabolic process	3	1.44928	0.183052	96.1939	ENSG00000103507, ENSG00000078070, ENSG00000123454
GOTERM_BP_FAT	GO:0009310~amine catabolic process	3	1.44928	0.224858	98.372	ENSG00000103507, ENSG00000078070, ENSG00000123454
GOTERM_BP_FAT	GO:0046395~carboxylic acid catabolic process	3	1.44928	0.364097	99.9337	ENSG00000103507, ENSG00000078070, ENSG00000123454
GOTERM_BP_FAT	GO:0016054~organic acid catabolic process	3	1.44928	0.364097	99.9337	ENSG00000103507, ENSG00000078070, ENSG00000123454
Annotation Cluster 38	Enrichment Score: 0.5654819824356013
Category	Term	Count	%	P-Value	FDR	Genes
GOTERM_BP_FAT	GO:0007163~establishment or maintenance of cell polarity	4	1.93237	0.0185025	26.0607	ENSG00000198752, ENSG00000112851, ENSG00000163539, ENSG00000127603
GOTERM_BP_FAT	GO:0000902~cell morphogenesis	9	4.34783	0.0524815	58.1687	ENSG00000068793, ENSG00000087274, ENSG00000198752, ENSG00000112851, ENSG00000163539, ENSG00000082146, ENSG00000163785, ENSG00000166313, ENSG00000127603
GOTERM_BP_FAT	GO:0032989~cellular component morphogenesis	9	4.34783	0.0863655	76.7822	ENSG00000068793, ENSG00000087274, ENSG00000198752, ENSG00000112851, ENSG00000163539, ENSG00000082146, ENSG00000163785, ENSG00000166313, ENSG00000127603
GOTERM_BP_FAT	GO:0032535~regulation of cellular component size	6	2.89855	0.200175	97.2976	ENSG00000068793, ENSG00000087274, ENSG00000112851, ENSG00000103197, ENSG00000078900, ENSG00000166313
GOTERM_BP_FAT	GO:0008361~regulation of cell size	5	2.41546	0.211206	97.8411	ENSG00000068793, ENSG00000112851, ENSG00000103197, ENSG00000078900, ENSG00000166313
GOTERM_BP_FAT	GO:0030030~cell projection organization	7	3.38164	0.246976	98.9805	ENSG00000132470, ENSG00000068793, ENSG00000160293, ENSG00000103197, ENSG00000163785, ENSG00000166313, ENSG00000127603
GOTERM_BP_FAT	GO:0045792~negative regulation of cell size	3	1.44928	0.313958	99.7739	ENSG00000103197, ENSG00000078900, ENSG00000166313
GOTERM_BP_FAT	GO:0007050~cell cycle arrest	3	1.44928	0.330793	99.8487	ENSG00000078900, ENSG00000166313, ENSG00000127603
GOTERM_BP_FAT	GO:0007409~axonogenesis	4	1.93237	0.380693	99.9568	ENSG00000068793, ENSG00000163785, ENSG00000166313, ENSG00000127603
GOTERM_BP_FAT	GO:0048667~cell morphogenesis involved in neuron differentiation	4	1.93237	0.430273	99.9888	ENSG00000068793, ENSG00000163785, ENSG00000166313, ENSG00000127603
GOTERM_BP_FAT	GO:0048812~neuron projection morphogenesis	4	1.93237	0.44238	99.9921	ENSG00000068793, ENSG00000163785, ENSG00000166313, ENSG00000127603
GOTERM_BP_FAT	GO:0000904~cell morphogenesis involved in differentiation	4	1.93237	0.532326	99.9995	ENSG00000068793, ENSG00000163785, ENSG00000166313, ENSG00000127603
GOTERM_BP_FAT	GO:0048858~cell projection morphogenesis	4	1.93237	0.535094	99.9996	ENSG00000068793, ENSG00000163785, ENSG00000166313, ENSG00000127603
GOTERM_BP_FAT	GO:0048666~neuron development	5	2.41546	0.546842	99.9997	ENSG00000068793, ENSG00000163785, ENSG00000078900, ENSG00000166313, ENSG00000127603
GOTERM_BP_FAT	GO:0032990~cell part morphogenesis	4	1.93237	0.564934	99.9999	ENSG00000068793, ENSG00000163785, ENSG00000166313, ENSG00000127603
GOTERM_BP_FAT	GO:0031175~neuron projection development	4	1.93237	0.564934	99.9999	ENSG00000068793, ENSG00000163785, ENSG00000166313, ENSG00000127603
GOTERM_BP_FAT	GO:0030182~neuron differentiation	5	2.41546	0.743791	100	ENSG00000068793, ENSG00000163785, ENSG00000078900, ENSG00000166313, ENSG00000127603
Annotation Cluster 39	Enrichment Score: 0.5504352225451874
Category	Term	Count	%	P-Value	FDR	Genes
GOTERM_BP_FAT	GO:0031667~response to nutrient levels	5	2.41546	0.190089	96.6907	ENSG00000072310, ENSG00000136826, ENSG00000185920, ENSG00000167780, ENSG00000057663
GOTERM_BP_FAT	GO:0009991~response to extracellular stimulus	5	2.41546	0.245384	98.945	ENSG00000072310, ENSG00000136826, ENSG00000185920, ENSG00000167780, ENSG00000057663
GOTERM_BP_FAT	GO:0007584~response to nutrient	3	1.44928	0.478509	99.9973	ENSG00000136826, ENSG00000185920, ENSG00000167780
Annotation Cluster 40	Enrichment Score: 0.5207728915377446
Category	Term	Count	%	P-Value	FDR	Genes
GOTERM_BP_FAT	GO:0010605~negative regulation of macromolecule metabolic process	14	6.76329	0.078579	73.3679	ENSG00000185187, ENSG00000138448, ENSG00000136826, ENSG00000154473, ENSG00000120798, ENSG00000083168, ENSG00000161057, ENSG00000147488, ENSG00000166313, ENSG00000057663, ENSG00000001084, ENSG00000078699, ENSG00000111602, ENSG00000087191
GOTERM_BP_FAT	GO:0010558~negative regulation of macromolecule biosynthetic process	11	5.31401	0.0979157	81.0986	ENSG00000185187, ENSG00000001084, ENSG00000136826, ENSG00000138448, ENSG00000120798, ENSG00000111602, ENSG00000083168, ENSG00000078699, ENSG00000166313, ENSG00000147488, ENSG00000087191
GOTERM_BP_FAT	GO:0009890~negative regulation of biosynthetic process	11	5.31401	0.122375	87.8803	ENSG00000185187, ENSG00000001084, ENSG00000136826, ENSG00000138448, ENSG00000120798, ENSG00000111602, ENSG00000083168, ENSG00000078699, ENSG00000166313, ENSG00000147488, ENSG00000087191
GOTERM_BP_FAT	GO:0016481~negative regulation of transcription	8	3.86473	0.273916	99.4343	ENSG00000001084, ENSG00000136826, ENSG00000120798, ENSG00000111602, ENSG00000083168, ENSG00000078699, ENSG00000147488, ENSG00000087191
GOTERM_BP_FAT	GO:0031327~negative regulation of cellular biosynthetic process	9	4.34783	0.314382	99.7761	ENSG00000185187, ENSG00000001084, ENSG00000136826, ENSG00000120798, ENSG00000111602, ENSG00000083168, ENSG00000078699, ENSG00000147488, ENSG00000087191
GOTERM_BP_FAT	GO:0010629~negative regulation of gene expression	8	3.86473	0.3566	99.9199	ENSG00000001084, ENSG00000136826, ENSG00000120798, ENSG00000111602, ENSG00000083168, ENSG00000078699, ENSG00000147488, ENSG00000087191
GOTERM_BP_FAT	GO:0045934~negative regulation of nucleobase, nucleoside, nucleotide and nucleic acid metabolic process	8	3.86473	0.371639	99.9453	ENSG00000001084, ENSG00000136826, ENSG00000120798, ENSG00000111602, ENSG00000083168, ENSG00000078699, ENSG00000147488, ENSG00000087191
GOTERM_BP_FAT	GO:0051172~negative regulation of nitrogen compound metabolic process	8	3.86473	0.384835	99.9612	ENSG00000001084, ENSG00000136826, ENSG00000120798, ENSG00000111602, ENSG00000083168, ENSG00000078699, ENSG00000147488, ENSG00000087191
GOTERM_MF_FAT	GO:0016564~transcription repressor activity	4	1.93237	0.735934	100	ENSG00000136826, ENSG00000120798, ENSG00000078699, ENSG00000147488
GOTERM_BP_FAT	GO:0045892~negative regulation of transcription, DNA-dependent	4	1.93237	0.778804	100	ENSG00000136826, ENSG00000120798, ENSG00000078699, ENSG00000147488
GOTERM_BP_FAT	GO:0051253~negative regulation of RNA metabolic process	4	1.93237	0.788363	100	ENSG00000136826, ENSG00000120798, ENSG00000078699, ENSG00000147488
Annotation Cluster 41	Enrichment Score: 0.5178240062089052
Category	Term	Count	%	P-Value	FDR	Genes
GOTERM_BP_FAT	GO:0033043~regulation of organelle organization	5	2.41546	0.237951	98.7639	ENSG00000087274, ENSG00000163539, ENSG00000103197, ENSG00000112742, ENSG00000127603
GOTERM_BP_FAT	GO:0010639~negative regulation of organelle organization	3	1.44928	0.241796	98.861	ENSG00000087274, ENSG00000163539, ENSG00000112742
GOTERM_BP_FAT	GO:0051129~negative regulation of cellular component organization	3	1.44928	0.485949	99.9979	ENSG00000087274, ENSG00000163539, ENSG00000112742
Annotation Cluster 42	Enrichment Score: 0.5149863425109104
Category	Term	Count	%	P-Value	FDR	Genes
UP_SEQ_FEATURE	repeat:ANK 1	5	2.41546	0.238979	98.4894	ENSG00000157680, ENSG00000163516, ENSG00000085382, ENSG00000058272, ENSG00000111199
UP_SEQ_FEATURE	repeat:ANK 2	5	2.41546	0.243529	98.6223	ENSG00000157680, ENSG00000163516, ENSG00000085382, ENSG00000058272, ENSG00000111199
SP_PIR_KEYWORDS	ank repeat	5	2.41546	0.252075	97.8607	ENSG00000157680, ENSG00000163516, ENSG00000085382, ENSG00000058272, ENSG00000111199
INTERPRO	IPR002110:Ankyrin	5	2.41546	0.284	99.2092	ENSG00000157680, ENSG00000163516, ENSG00000085382, ENSG00000058272, ENSG00000111199
SMART	SM00248:ANK	5	2.41546	0.314216	98.6195	ENSG00000157680, ENSG00000163516, ENSG00000085382, ENSG00000058272, ENSG00000111199
UP_SEQ_FEATURE	repeat:ANK 3	3	1.44928	0.621006	100	ENSG00000085382, ENSG00000058272, ENSG00000111199
Annotation Cluster 43	Enrichment Score: 0.5088845157952605
Category	Term	Count	%	P-Value	FDR	Genes
GOTERM_BP_FAT	GO:0042593~glucose homeostasis	3	1.44928	0.108291	84.3227	ENSG00000185920, ENSG00000124253, ENSG00000123454
GOTERM_BP_FAT	GO:0033500~carbohydrate homeostasis	3	1.44928	0.108291	84.3227	ENSG00000185920, ENSG00000124253, ENSG00000123454
GOTERM_BP_FAT	GO:0032868~response to insulin stimulus	3	1.44928	0.318176	99.7953	ENSG00000142330, ENSG00000143799, ENSG00000124253
GOTERM_BP_FAT	GO:0009719~response to endogenous stimulus	7	3.38164	0.319854	99.8033	ENSG00000142330, ENSG00000001084, ENSG00000143799, ENSG00000188191, ENSG00000185920, ENSG00000124253, ENSG00000123454
GOTERM_BP_FAT	GO:0009725~response to hormone stimulus	6	2.89855	0.411882	99.9812	ENSG00000142330, ENSG00000001084, ENSG00000143799, ENSG00000188191, ENSG00000185920, ENSG00000124253
GOTERM_BP_FAT	GO:0032870~cellular response to hormone stimulus	3	1.44928	0.451981	99.994	ENSG00000142330, ENSG00000143799, ENSG00000188191
GOTERM_BP_FAT	GO:0043434~response to peptide hormone stimulus	3	1.44928	0.526366	99.9994	ENSG00000142330, ENSG00000143799, ENSG00000124253
GOTERM_BP_FAT	GO:0010033~response to organic substance	8	3.86473	0.726003	100	ENSG00000142330, ENSG00000102910, ENSG00000001084, ENSG00000143799, ENSG00000188191, ENSG00000185920, ENSG00000124253, ENSG00000123454
Annotation Cluster 44	Enrichment Score: 0.5068877086590177
Category	Term	Count	%	P-Value	FDR	Genes
GOTERM_MF_FAT	GO:0016881~acid-amino acid ligase activity	6	2.89855	0.0949831	75.2794	ENSG00000001084, ENSG00000113595, ENSG00000085382, ENSG00000137941, ENSG00000024048, ENSG00000127481
GOTERM_MF_FAT	GO:0004842~ubiquitin-protein ligase activity	3	1.44928	0.532751	99.9976	ENSG00000113595, ENSG00000024048, ENSG00000127481
GOTERM_MF_FAT	GO:0019787~small conjugating protein ligase activity	3	1.44928	0.595891	99.9997	ENSG00000113595, ENSG00000024048, ENSG00000127481
Annotation Cluster 45	Enrichment Score: 0.496839046952708
Category	Term	Count	%	P-Value	FDR	Genes
GOTERM_BP_FAT	GO:0007010~cytoskeleton organization	9	4.34783	0.128242	89.1258	ENSG00000142330, ENSG00000087274, ENSG00000126216, ENSG00000198752, ENSG00000112851, ENSG00000092439, ENSG00000112742, ENSG00000127603, ENSG00000149269
GOTERM_BP_FAT	GO:0030036~actin cytoskeleton organization	4	1.93237	0.481004	99.9975	ENSG00000142330, ENSG00000087274, ENSG00000198752, ENSG00000092439
GOTERM_BP_FAT	GO:0030029~actin filament-based process	4	1.93237	0.523965	99.9994	ENSG00000142330, ENSG00000087274, ENSG00000198752, ENSG00000092439
Annotation Cluster 46	Enrichment Score: 0.4930894057710338
Category	Term	Count	%	P-Value	FDR	Genes
GOTERM_CC_FAT	GO:0030055~cell-substrate junction	5	2.41546	0.048201	48.3053	ENSG00000112851, ENSG00000154330, ENSG00000033122, ENSG00000127603, ENSG00000149269
GOTERM_CC_FAT	GO:0016323~basolateral plasma membrane	6	2.89855	0.102988	76.5811	ENSG00000132470, ENSG00000112851, ENSG00000154330, ENSG00000033122, ENSG00000127603, ENSG00000149269
GOTERM_CC_FAT	GO:0005925~focal adhesion	3	1.44928	0.354401	99.7104	ENSG00000154330, ENSG00000033122, ENSG00000149269
GOTERM_CC_FAT	GO:0005924~cell-substrate adherens junction	3	1.44928	0.371997	99.7998	ENSG00000154330, ENSG00000033122, ENSG00000149269
GOTERM_CC_FAT	GO:0005912~adherens junction	3	1.44928	0.567434	99.9986	ENSG00000154330, ENSG00000033122, ENSG00000149269
GOTERM_CC_FAT	GO:0030054~cell junction	7	3.38164	0.609923	99.9997	ENSG00000068793, ENSG00000198752, ENSG00000112851, ENSG00000154330, ENSG00000033122, ENSG00000127603, ENSG00000149269
GOTERM_CC_FAT	GO:0070161~anchoring junction	3	1.44928	0.623821	99.9998	ENSG00000154330, ENSG00000033122, ENSG00000149269
SP_PIR_KEYWORDS	cell junction	4	1.93237	0.803822	100	ENSG00000068793, ENSG00000112851, ENSG00000154330, ENSG00000149269
Annotation Cluster 47	Enrichment Score: 0.4749029441233019
Category	Term	Count	%	P-Value	FDR	Genes
GOTERM_MF_FAT	GO:0003702~RNA polymerase II transcription factor activity	6	2.89855	0.170655	92.7216	ENSG00000180182, ENSG00000072310, ENSG00000136826, ENSG00000151923, ENSG00000115966, ENSG00000008838
SP_PIR_KEYWORDS	activator	9	4.34783	0.19502	94.339	ENSG00000180182, ENSG00000072310, ENSG00000136826, ENSG00000083168, ENSG00000175727, ENSG00000115966, ENSG00000078900, ENSG00000008838, ENSG00000166477
GOTERM_MF_FAT	GO:0008134~transcription factor binding	9	4.34783	0.275715	98.9078	ENSG00000180182, ENSG00000087274, ENSG00000143799, ENSG00000083168, ENSG00000078699, ENSG00000115966, ENSG00000166313, ENSG00000008838, ENSG00000087191
GOTERM_MF_FAT	GO:0003712~transcription cofactor activity	6	2.89855	0.442835	99.9723	ENSG00000180182, ENSG00000083168, ENSG00000078699, ENSG00000115966, ENSG00000008838, ENSG00000087191
GOTERM_MF_FAT	GO:0003713~transcription coactivator activity	4	1.93237	0.476412	99.9884	ENSG00000180182, ENSG00000083168, ENSG00000115966, ENSG00000008838
GOTERM_MF_FAT	GO:0016563~transcription activator activity	5	2.41546	0.730631	100	ENSG00000180182, ENSG00000136826, ENSG00000083168, ENSG00000115966, ENSG00000008838
Annotation Cluster 48	Enrichment Score: 0.47169236635616824
Category	Term	Count	%	P-Value	FDR	Genes
UP_SEQ_FEATURE	domain:EGF-like 3; calcium-binding	3	1.44928	0.0601892	61.4432	ENSG00000146197, ENSG00000183087, ENSG00000184500
UP_SEQ_FEATURE	domain:EGF-like 2; calcium-binding	3	1.44928	0.125749	87.2952	ENSG00000146197, ENSG00000183087, ENSG00000184500
INTERPRO	IPR013091:EGF calcium-binding	3	1.44928	0.196743	95.8162	ENSG00000146197, ENSG00000183087, ENSG00000184500
INTERPRO	IPR001881:EGF-like calcium-binding	3	1.44928	0.297258	99.3968	ENSG00000146197, ENSG00000183087, ENSG00000184500
INTERPRO	IPR018097:EGF-like calcium-binding, conserved site	3	1.44928	0.297258	99.3968	ENSG00000146197, ENSG00000183087, ENSG00000184500
INTERPRO	IPR000152:EGF-type aspartate/asparagine hydroxylation conserved site	3	1.44928	0.301451	99.4469	ENSG00000146197, ENSG00000183087, ENSG00000184500
SMART	SM00179:EGF_CA	3	1.44928	0.316866	98.6789	ENSG00000146197, ENSG00000183087, ENSG00000184500
INTERPRO	IPR006209:EGF	3	1.44928	0.423605	99.9658	ENSG00000146197, ENSG00000183087, ENSG00000184500
INTERPRO	IPR000742:EGF-like, type 3	3	1.44928	0.649041	100	ENSG00000146197, ENSG00000183087, ENSG00000184500
INTERPRO	IPR013032:EGF-like region, conserved site	4	1.93237	0.649232	100	ENSG00000146197, ENSG00000183087, ENSG00000132470, ENSG00000184500
INTERPRO	IPR006210:EGF-like	3	1.44928	0.668105	100	ENSG00000146197, ENSG00000183087, ENSG00000184500
SMART	SM00181:EGF	3	1.44928	0.694808	99.9999	ENSG00000146197, ENSG00000183087, ENSG00000184500
SP_PIR_KEYWORDS	egf-like domain	3	1.44928	0.70856	100	ENSG00000146197, ENSG00000183087, ENSG00000184500
Annotation Cluster 49	Enrichment Score: 0.4645918652468205
Category	Term	Count	%	P-Value	FDR	Genes
SP_PIR_KEYWORDS	calcium transport	4	1.93237	0.0631815	57.8491	ENSG00000123104, ENSG00000092439, ENSG00000158966, ENSG00000111199
SP_PIR_KEYWORDS	transport	25	12.0773	0.0852241	69.2441	ENSG00000205060, ENSG00000138095, ENSG00000186432, ENSG00000101199, ENSG00000120519, ENSG00000061987, ENSG00000113569, ENSG00000138079, ENSG00000123104, ENSG00000116459, ENSG00000125676, ENSG00000065923, ENSG00000197548, ENSG00000092439, ENSG00000124789, ENSG00000138674, ENSG00000167972, ENSG00000100280, ENSG00000109572, ENSG00000111199, ENSG00000100427, ENSG00000112335, ENSG00000158966, ENSG0000…
GOTERM_BP_FAT	GO:0055085~transmembrane transport	11	5.31401	0.118408	86.9635	ENSG00000205060, ENSG00000123104, ENSG00000116459, ENSG00000065923, ENSG00000092439, ENSG00000124789, ENSG00000109572, ENSG00000111199, ENSG00000061987, ENSG00000162769, ENSG00000113569
SP_PIR_KEYWORDS	calcium channel	3	1.44928	0.138906	86.1875	ENSG00000123104, ENSG00000092439, ENSG00000111199
SP_PIR_KEYWORDS	ion transport	10	4.83092	0.168837	91.3524	ENSG00000123104, ENSG00000116459, ENSG00000100427, ENSG00000065923, ENSG00000092439, ENSG00000120519, ENSG00000109572, ENSG00000158966, ENSG00000111199, ENSG00000061987
GOTERM_BP_FAT	GO:0006816~calcium ion transport	4	1.93237	0.222544	98.2916	ENSG00000123104, ENSG00000092439, ENSG00000158966, ENSG00000111199
GOTERM_MF_FAT	GO:0005262~calcium channel activity	3	1.44928	0.245386	98.0602	ENSG00000123104, ENSG00000092439, ENSG00000111199
GOTERM_MF_FAT	GO:0022890~inorganic cation transmembrane transporter activity	4	1.93237	0.27178	98.8217	ENSG00000123104, ENSG00000116459, ENSG00000065923, ENSG00000061987
GOTERM_MF_FAT	GO:0015078~hydrogen ion transmembrane transporter activity	3	1.44928	0.294425	99.2429	ENSG00000116459, ENSG00000065923, ENSG00000061987
GOTERM_BP_FAT	GO:0006812~cation transport	9	4.34783	0.300807	99.6926	ENSG00000123104, ENSG00000116459, ENSG00000065923, ENSG00000136636, ENSG00000092439, ENSG00000120519, ENSG00000158966, ENSG00000111199, ENSG00000061987
GOTERM_BP_FAT	GO:0015674~di-, tri-valent inorganic cation transport	4	1.93237	0.328038	99.8383	ENSG00000123104, ENSG00000092439, ENSG00000158966, ENSG00000111199
INTERPRO	IPR005821:Ion transport	3	1.44928	0.355426	99.8275	ENSG00000123104, ENSG00000092439, ENSG00000111199
GOTERM_MF_FAT	GO:0015077~monovalent inorganic cation transmembrane transporter activity	3	1.44928	0.356115	99.7898	ENSG00000116459, ENSG00000065923, ENSG00000061987
SP_PIR_KEYWORDS	calcium	11	5.31401	0.358563	99.7199	ENSG00000146197, ENSG00000183087, ENSG00000123104, ENSG00000138448, ENSG00000092439, ENSG00000141012, ENSG00000144278, ENSG00000184500, ENSG00000158966, ENSG00000111199, ENSG00000127603
GOTERM_BP_FAT	GO:0006811~ion transport	11	5.31401	0.385176	99.9616	ENSG00000123104, ENSG00000116459, ENSG00000100427, ENSG00000065923, ENSG00000136636, ENSG00000092439, ENSG00000120519, ENSG00000109572, ENSG00000158966, ENSG00000111199, ENSG00000061987
GOTERM_BP_FAT	GO:0030001~metal ion transport	7	3.38164	0.442651	99.9921	ENSG00000123104, ENSG00000065923, ENSG00000136636, ENSG00000092439, ENSG00000120519, ENSG00000158966, ENSG00000111199
GOTERM_MF_FAT	GO:0005216~ion channel activity	6	2.89855	0.496379	99.9933	ENSG00000123104, ENSG00000100427, ENSG00000136636, ENSG00000092439, ENSG00000109572, ENSG00000111199
GOTERM_BP_FAT	GO:0015672~monovalent inorganic cation transport	5	2.41546	0.496381	99.9985	ENSG00000116459, ENSG00000065923, ENSG00000136636, ENSG00000120519, ENSG00000061987
GOTERM_MF_FAT	GO:0022838~substrate specific channel activity	6	2.89855	0.523574	99.9969	ENSG00000123104, ENSG00000100427, ENSG00000136636, ENSG00000092439, ENSG00000109572, ENSG00000111199
GOTERM_MF_FAT	GO:0015267~channel activity	6	2.89855	0.554494	99.9988	ENSG00000123104, ENSG00000100427, ENSG00000136636, ENSG00000092439, ENSG00000109572, ENSG00000111199
GOTERM_MF_FAT	GO:0022803~passive transmembrane transporter activity	6	2.89855	0.556666	99.9989	ENSG00000123104, ENSG00000100427, ENSG00000136636, ENSG00000092439, ENSG00000109572, ENSG00000111199
GOTERM_MF_FAT	GO:0046873~metal ion transmembrane transporter activity	5	2.41546	0.558451	99.9989	ENSG00000123104, ENSG00000065923, ENSG00000136636, ENSG00000092439, ENSG00000111199
GOTERM_MF_FAT	GO:0005261~cation channel activity	4	1.93237	0.64581	100	ENSG00000123104, ENSG00000136636, ENSG00000092439, ENSG00000111199
SP_PIR_KEYWORDS	ionic channel	4	1.93237	0.665056	99.9999	ENSG00000123104, ENSG00000100427, ENSG00000092439, ENSG00000111199
GOTERM_MF_FAT	GO:0005509~calcium ion binding	11	5.31401	0.673517	100	ENSG00000146197, ENSG00000183087, ENSG00000123104, ENSG00000138448, ENSG00000092439, ENSG00000141012, ENSG00000144278, ENSG00000184500, ENSG00000158966, ENSG00000111199, ENSG00000127603
GOTERM_MF_FAT	GO:0022836~gated channel activity	3	1.44928	0.890444	100	ENSG00000123104, ENSG00000136636, ENSG00000109572
UP_SEQ_FEATURE	topological domain:Extracellular	11	5.31401	0.999997	100	ENSG00000185187, ENSG00000123104, ENSG00000132470, ENSG00000138448, ENSG00000185920, ENSG00000092439, ENSG00000158966, ENSG00000163785, ENSG00000111199, ENSG00000105983, ENSG00000138079
Annotation Cluster 50	Enrichment Score: 0.4441061684960473
Category	Term	Count	%	P-Value	FDR	Genes
GOTERM_BP_FAT	GO:0043549~regulation of kinase activity	7	3.38164	0.226317	98.4208	ENSG00000157680, ENSG00000160293, ENSG00000188191, ENSG00000082146, ENSG00000103197, ENSG00000078900, ENSG00000149269
GOTERM_BP_FAT	GO:0044093~positive regulation of molecular function	10	4.83092	0.229919	98.5356	ENSG00000157680, ENSG00000087274, ENSG00000160293, ENSG00000188191, ENSG00000161057, ENSG00000082146, ENSG00000103197, ENSG00000105137, ENSG00000149269, ENSG00000087191
GOTERM_BP_FAT	GO:0043085~positive regulation of catalytic activity	9	4.34783	0.246559	98.9713	ENSG00000157680, ENSG00000160293, ENSG00000188191, ENSG00000161057, ENSG00000082146, ENSG00000103197, ENSG00000105137, ENSG00000149269, ENSG00000087191
GOTERM_BP_FAT	GO:0051338~regulation of transferase activity	7	3.38164	0.254624	99.1356	ENSG00000157680, ENSG00000160293, ENSG00000188191, ENSG00000082146, ENSG00000103197, ENSG00000078900, ENSG00000149269
GOTERM_BP_FAT	GO:0033674~positive regulation of kinase activity	5	2.41546	0.273051	99.4233	ENSG00000157680, ENSG00000160293, ENSG00000188191, ENSG00000082146, ENSG00000149269
GOTERM_BP_FAT	GO:0042325~regulation of phosphorylation	8	3.86473	0.286468	99.5732	ENSG00000157680, ENSG00000160293, ENSG00000188191, ENSG00000082146, ENSG00000103197, ENSG00000112742, ENSG00000078900, ENSG00000149269
GOTERM_BP_FAT	GO:0051347~positive regulation of transferase activity	5	2.41546	0.296074	99.6572	ENSG00000157680, ENSG00000160293, ENSG00000188191, ENSG00000082146, ENSG00000149269
GOTERM_BP_FAT	GO:0001932~regulation of protein amino acid phosphorylation	4	1.93237	0.318435	99.7966	ENSG00000188191, ENSG00000112742, ENSG00000078900, ENSG00000149269
GOTERM_BP_FAT	GO:0051174~regulation of phosphorus metabolic process	8	3.86473	0.321188	99.8095	ENSG00000157680, ENSG00000160293, ENSG00000188191, ENSG00000082146, ENSG00000103197, ENSG00000112742, ENSG00000078900, ENSG00000149269
GOTERM_BP_FAT	GO:0019220~regulation of phosphate metabolic process	8	3.86473	0.321188	99.8095	ENSG00000157680, ENSG00000160293, ENSG00000188191, ENSG00000082146, ENSG00000103197, ENSG00000112742, ENSG00000078900, ENSG00000149269
GOTERM_BP_FAT	GO:0045859~regulation of protein kinase activity	6	2.89855	0.361749	99.9296	ENSG00000157680, ENSG00000188191, ENSG00000082146, ENSG00000103197, ENSG00000078900, ENSG00000149269
GOTERM_BP_FAT	GO:0032147~activation of protein kinase activity	3	1.44928	0.376431	99.9517	ENSG00000157680, ENSG00000188191, ENSG00000082146
GOTERM_BP_FAT	GO:0045860~positive regulation of protein kinase activity	4	1.93237	0.472197	99.9967	ENSG00000157680, ENSG00000188191, ENSG00000082146, ENSG00000149269
GOTERM_BP_FAT	GO:0043405~regulation of MAP kinase activity	3	1.44928	0.482239	99.9976	ENSG00000103197, ENSG00000078900, ENSG00000149269
GOTERM_BP_FAT	GO:0007242~intracellular signaling cascade	15	7.24638	0.584167	99.9999	ENSG00000180182, ENSG00000113595, ENSG00000078900, ENSG00000149269, ENSG00000008838, ENSG00000129675, ENSG00000115137, ENSG00000157680, ENSG00000137502, ENSG00000160293, ENSG00000198752, ENSG00000188191, ENSG00000163918, ENSG00000082146, ENSG00000103197
GOTERM_BP_FAT	GO:0010627~regulation of protein kinase cascade	3	1.44928	0.782357	100	ENSG00000103197, ENSG00000078900, ENSG00000149269
GOTERM_BP_FAT	GO:0007243~protein kinase cascade	4	1.93237	0.800579	100	ENSG00000082146, ENSG00000103197, ENSG00000149269, ENSG00000129675
Annotation Cluster 51	Enrichment Score: 0.440623601470994
Category	Term	Count	%	P-Value	FDR	Genes
UP_SEQ_FEATURE	repeat:TPR 6	3	1.44928	0.166628	93.9092	ENSG00000113971, ENSG00000099991, ENSG00000165914
UP_SEQ_FEATURE	repeat:TPR 5	3	1.44928	0.197601	96.5948	ENSG00000113971, ENSG00000099991, ENSG00000165914
UP_SEQ_FEATURE	repeat:TPR 4	3	1.44928	0.281081	99.3695	ENSG00000113971, ENSG00000099991, ENSG00000165914
INTERPRO	IPR001440:Tetratricopeptide TPR-1	3	1.44928	0.314002	99.5747	ENSG00000113971, ENSG00000099991, ENSG00000165914
INTERPRO	IPR019734:Tetratricopeptide repeat	3	1.44928	0.3839	99.9103	ENSG00000113971, ENSG00000099991, ENSG00000165914
INTERPRO	IPR013026:Tetratricopeptide region	3	1.44928	0.399931	99.9388	ENSG00000113971, ENSG00000099991, ENSG00000165914
SMART	SM00028:TPR	3	1.44928	0.402818	99.713	ENSG00000113971, ENSG00000099991, ENSG00000165914
UP_SEQ_FEATURE	repeat:TPR 3	3	1.44928	0.439408	99.9862	ENSG00000113971, ENSG00000099991, ENSG00000165914
UP_SEQ_FEATURE	repeat:TPR 1	3	1.44928	0.486411	99.9964	ENSG00000113971, ENSG00000099991, ENSG00000165914
UP_SEQ_FEATURE	repeat:TPR 2	3	1.44928	0.486411	99.9964	ENSG00000113971, ENSG00000099991, ENSG00000165914
SP_PIR_KEYWORDS	tpr repeat	3	1.44928	0.513547	99.9928	ENSG00000113971, ENSG00000099991, ENSG00000165914
INTERPRO	IPR011990:Tetratricopeptide-like helical	3	1.44928	0.537586	99.9986	ENSG00000113971, ENSG00000099991, ENSG00000165914
Annotation Cluster 52	Enrichment Score: 0.43937938009848776
Category	Term	Count	%	P-Value	FDR	Genes
GOTERM_BP_FAT	GO:0043087~regulation of GTPase activity	4	1.93237	0.16725	94.8122	ENSG00000101199, ENSG00000103197, ENSG00000105137, ENSG00000115839
GOTERM_MF_FAT	GO:0030695~GTPase regulator activity	8	3.86473	0.213228	96.5202	ENSG00000160293, ENSG00000198752, ENSG00000107099, ENSG00000101199, ENSG00000103197, ENSG00000105137, ENSG00000115839, ENSG00000129675
GOTERM_MF_FAT	GO:0060589~nucleoside-triphosphatase regulator activity	8	3.86473	0.228936	97.3763	ENSG00000160293, ENSG00000198752, ENSG00000107099, ENSG00000101199, ENSG00000103197, ENSG00000105137, ENSG00000115839, ENSG00000129675
GOTERM_MF_FAT	GO:0005083~small GTPase regulator activity	6	2.89855	0.233808	97.5992	ENSG00000160293, ENSG00000198752, ENSG00000101199, ENSG00000105137, ENSG00000115839, ENSG00000129675
SP_PIR_KEYWORDS	GTPase activation	4	1.93237	0.243934	97.5311	ENSG00000101199, ENSG00000103197, ENSG00000105137, ENSG00000115839
GOTERM_MF_FAT	GO:0005096~GTPase activator activity	5	2.41546	0.272306	98.8336	ENSG00000101199, ENSG00000103197, ENSG00000105137, ENSG00000115839, ENSG00000129675
GOTERM_BP_FAT	GO:0035023~regulation of Rho protein signal transduction	3	1.44928	0.313958	99.7739	ENSG00000160293, ENSG00000105137, ENSG00000129675
GOTERM_BP_FAT	GO:0051056~regulation of small GTPase mediated signal transduction	5	2.41546	0.327128	99.8347	ENSG00000160293, ENSG00000101199, ENSG00000103197, ENSG00000105137, ENSG00000129675
SP_PIR_KEYWORDS	guanine-nucleotide releasing factor	3	1.44928	0.372596	99.791	ENSG00000160293, ENSG00000107099, ENSG00000129675
GOTERM_MF_FAT	GO:0008047~enzyme activator activity	6	2.89855	0.37615	99.865	ENSG00000113595, ENSG00000101199, ENSG00000103197, ENSG00000105137, ENSG00000115839, ENSG00000129675
GOTERM_BP_FAT	GO:0046578~regulation of Ras protein signal transduction	4	1.93237	0.433309	99.9897	ENSG00000160293, ENSG00000101199, ENSG00000105137, ENSG00000129675
GOTERM_MF_FAT	GO:0005085~guanyl-nucleotide exchange factor activity	3	1.44928	0.551148	99.9987	ENSG00000160293, ENSG00000107099, ENSG00000129675
INTERPRO	IPR001849:Pleckstrin homology	4	1.93237	0.611417	99.9999	ENSG00000152527, ENSG00000160293, ENSG00000198752, ENSG00000129675
SMART	SM00233:PH	4	1.93237	0.645166	99.9992	ENSG00000152527, ENSG00000160293, ENSG00000198752, ENSG00000129675
UP_SEQ_FEATURE	domain:PH	3	1.44928	0.727271	100	ENSG00000160293, ENSG00000198752, ENSG00000129675
GOTERM_BP_FAT	GO:0051336~regulation of hydrolase activity	4	1.93237	0.746201	100	ENSG00000101199, ENSG00000103197, ENSG00000105137, ENSG00000115839
Annotation Cluster 53	Enrichment Score: 0.4391261328505706
Category	Term	Count	%	P-Value	FDR	Genes
GOTERM_BP_FAT	GO:0006261~DNA-dependent DNA replication	3	1.44928	0.142655	91.6948	ENSG00000163918, ENSG00000140521, ENSG00000100038
GOTERM_BP_FAT	GO:0006259~DNA metabolic process	7	3.38164	0.52455	99.9994	ENSG00000143799, ENSG00000163918, ENSG00000122547, ENSG00000137074, ENSG00000140521, ENSG00000078900, ENSG00000100038
GOTERM_BP_FAT	GO:0006260~DNA replication	3	1.44928	0.643498	100	ENSG00000163918, ENSG00000140521, ENSG00000100038
Annotation Cluster 54	Enrichment Score: 0.4143098974059006
Category	Term	Count	%	P-Value	FDR	Genes
GOTERM_BP_FAT	GO:0043067~regulation of programmed cell death	13	6.28019	0.220825	98.2295	ENSG00000142330, ENSG00000132792, ENSG00000151923, ENSG00000078900, ENSG00000166313, ENSG00000129675, ENSG00000057663, ENSG00000001084, ENSG00000160293, ENSG00000082146, ENSG00000113013, ENSG00000123454, ENSG00000087191
SP_PIR_KEYWORDS	Apoptosis	7	3.38164	0.224026	96.5173	ENSG00000132792, ENSG00000060339, ENSG00000151923, ENSG00000078900, ENSG00000166313, ENSG00000149269, ENSG00000057663
GOTERM_BP_FAT	GO:0010941~regulation of cell death	13	6.28019	0.224451	98.3581	ENSG00000142330, ENSG00000132792, ENSG00000151923, ENSG00000078900, ENSG00000166313, ENSG00000129675, ENSG00000057663, ENSG00000001084, ENSG00000160293, ENSG00000082146, ENSG00000113013, ENSG00000123454, ENSG00000087191
GOTERM_BP_FAT	GO:0008219~cell death	11	5.31401	0.309989	99.7518	ENSG00000132792, ENSG00000060339, ENSG00000160293, ENSG00000151923, ENSG00000137074, ENSG00000152137, ENSG00000078900, ENSG00000166313, ENSG00000149269, ENSG00000129675, ENSG00000057663
GOTERM_BP_FAT	GO:0042981~regulation of apoptosis	12	5.7971	0.315809	99.7835	ENSG00000142330, ENSG00000132792, ENSG00000001084, ENSG00000160293, ENSG00000082146, ENSG00000151923, ENSG00000113013, ENSG00000078900, ENSG00000166313, ENSG00000129675, ENSG00000123454, ENSG00000057663
GOTERM_BP_FAT	GO:0016265~death	11	5.31401	0.317513	99.7921	ENSG00000132792, ENSG00000060339, ENSG00000160293, ENSG00000151923, ENSG00000137074, ENSG00000152137, ENSG00000078900, ENSG00000166313, ENSG00000149269, ENSG00000129675, ENSG00000057663
GOTERM_BP_FAT	GO:0043065~positive regulation of apoptosis	7	3.38164	0.370866	99.9442	ENSG00000142330, ENSG00000132792, ENSG00000160293, ENSG00000151923, ENSG00000078900, ENSG00000166313, ENSG00000129675
GOTERM_BP_FAT	GO:0043068~positive regulation of programmed cell death	7	3.38164	0.377028	99.9524	ENSG00000142330, ENSG00000132792, ENSG00000160293, ENSG00000151923, ENSG00000078900, ENSG00000166313, ENSG00000129675
GOTERM_BP_FAT	GO:0010942~positive regulation of cell death	7	3.38164	0.381138	99.9573	ENSG00000142330, ENSG00000132792, ENSG00000160293, ENSG00000151923, ENSG00000078900, ENSG00000166313, ENSG00000129675
GOTERM_BP_FAT	GO:0006915~apoptosis	9	4.34783	0.385516	99.9619	ENSG00000132792, ENSG00000060339, ENSG00000160293, ENSG00000151923, ENSG00000078900, ENSG00000166313, ENSG00000149269, ENSG00000129675, ENSG00000057663
GOTERM_BP_FAT	GO:0043069~negative regulation of programmed cell death	6	2.89855	0.393675	99.9693	ENSG00000001084, ENSG00000082146, ENSG00000113013, ENSG00000078900, ENSG00000057663, ENSG00000087191
GOTERM_BP_FAT	GO:0060548~negative regulation of cell death	6	2.89855	0.395954	99.9711	ENSG00000001084, ENSG00000082146, ENSG00000113013, ENSG00000078900, ENSG00000057663, ENSG00000087191
GOTERM_BP_FAT	GO:0012501~programmed cell death	9	4.34783	0.40132	99.975	ENSG00000132792, ENSG00000060339, ENSG00000160293, ENSG00000151923, ENSG00000078900, ENSG00000166313, ENSG00000149269, ENSG00000129675, ENSG00000057663
GOTERM_BP_FAT	GO:0043066~negative regulation of apoptosis	5	2.41546	0.581257	99.9999	ENSG00000001084, ENSG00000082146, ENSG00000113013, ENSG00000078900, ENSG00000057663
GOTERM_BP_FAT	GO:0006916~anti-apoptosis	3	1.44928	0.686872	100	ENSG00000001084, ENSG00000082146, ENSG00000113013
GOTERM_BP_FAT	GO:0006917~induction of apoptosis	4	1.93237	0.713913	100	ENSG00000160293, ENSG00000151923, ENSG00000078900, ENSG00000129675
GOTERM_BP_FAT	GO:0012502~induction of programmed cell death	4	1.93237	0.715896	100	ENSG00000160293, ENSG00000151923, ENSG00000078900, ENSG00000129675
Annotation Cluster 55	Enrichment Score: 0.4036443763122962
Category	Term	Count	%	P-Value	FDR	Genes
GOTERM_CC_FAT	GO:0000267~cell fraction	16	7.72947	0.342945	99.6337	ENSG00000107521, ENSG00000167972, ENSG00000123338, ENSG00000163785, ENSG00000138079, ENSG00000123104, ENSG00000068793, ENSG00000100427, ENSG00000125851, ENSG00000103197, ENSG00000115966, ENSG00000124253, ENSG00000116984, ENSG00000167780, ENSG00000115839, ENSG00000123454
GOTERM_CC_FAT	GO:0005624~membrane fraction	12	5.7971	0.400424	99.8921	ENSG00000123104, ENSG00000107521, ENSG00000068793, ENSG00000100427, ENSG00000167972, ENSG00000123338, ENSG00000103197, ENSG00000115966, ENSG00000163785, ENSG00000167780, ENSG00000123454, ENSG00000138079
GOTERM_CC_FAT	GO:0005626~insoluble fraction	12	5.7971	0.448045	99.9643	ENSG00000123104, ENSG00000107521, ENSG00000068793, ENSG00000100427, ENSG00000167972, ENSG00000123338, ENSG00000103197, ENSG00000115966, ENSG00000163785, ENSG00000167780, ENSG00000123454, ENSG00000138079
Annotation Cluster 56	Enrichment Score: 0.4010705917051601
Category	Term	Count	%	P-Value	FDR	Genes
SP_PIR_KEYWORDS	cleavage on pair of basic residues	6	2.89855	0.16575	90.9174	ENSG00000104112, ENSG00000138448, ENSG00000049192, ENSG00000125851, ENSG00000184500, ENSG00000140873
INTERPRO	IPR006025:Peptidase M, neutral zinc metallopeptidases, zinc-binding site	3	1.44928	0.297258	99.3968	ENSG00000049192, ENSG00000164308, ENSG00000140873
GOTERM_MF_FAT	GO:0008237~metallopeptidase activity	4	1.93237	0.377687	99.8695	ENSG00000049192, ENSG00000164308, ENSG00000084693, ENSG00000140873
SP_PIR_KEYWORDS	zymogen	4	1.93237	0.379979	99.8213	ENSG00000049192, ENSG00000125851, ENSG00000184500, ENSG00000140873
UP_SEQ_FEATURE	metal ion-binding site:Zinc; catalytic	3	1.44928	0.383233	99.94	ENSG00000049192, ENSG00000164308, ENSG00000140873
SP_PIR_KEYWORDS	Protease	7	3.38164	0.426145	99.9358	ENSG00000142330, ENSG00000102910, ENSG00000049192, ENSG00000125851, ENSG00000164308, ENSG00000077254, ENSG00000140873
SP_PIR_KEYWORDS	metalloprotease	3	1.44928	0.480927	99.983	ENSG00000049192, ENSG00000164308, ENSG00000140873
GOTERM_MF_FAT	GO:0070011~peptidase activity, acting on L-amino acid peptides	8	3.86473	0.49118	99.9922	ENSG00000142330, ENSG00000102910, ENSG00000049192, ENSG00000125851, ENSG00000164308, ENSG00000077254, ENSG00000084693, ENSG00000140873
GOTERM_MF_FAT	GO:0008233~peptidase activity	8	3.86473	0.538704	99.998	ENSG00000142330, ENSG00000102910, ENSG00000049192, ENSG00000125851, ENSG00000164308, ENSG00000077254, ENSG00000084693, ENSG00000140873
GOTERM_MF_FAT	GO:0004175~endopeptidase activity	5	2.41546	0.663938	100	ENSG00000142330, ENSG00000102910, ENSG00000049192, ENSG00000125851, ENSG00000140873
Annotation Cluster 57	Enrichment Score: 0.3973859856234674
Category	Term	Count	%	P-Value	FDR	Genes
KEGG_PATHWAY	hsa04510:Focal adhesion	6	2.89855	0.102171	69.3421	ENSG00000132470, ENSG00000160293, ENSG00000138448, ENSG00000142156, ENSG00000058272, ENSG00000149269
GOTERM_BP_FAT	GO:0007160~cell-matrix adhesion	3	1.44928	0.271548	99.4037	ENSG00000132470, ENSG00000138448, ENSG00000092439
KEGG_PATHWAY	hsa04512:ECM-receptor interaction	3	1.44928	0.279381	97.2518	ENSG00000132470, ENSG00000138448, ENSG00000142156
GOTERM_BP_FAT	GO:0031589~cell-substrate adhesion	3	1.44928	0.309734	99.7503	ENSG00000132470, ENSG00000138448, ENSG00000092439
SP_PIR_KEYWORDS	cell adhesion	4	1.93237	0.833193	100	ENSG00000132470, ENSG00000138448, ENSG00000142156, ENSG00000154330
GOTERM_BP_FAT	GO:0007155~cell adhesion	6	2.89855	0.908752	100	ENSG00000132470, ENSG00000138448, ENSG00000112851, ENSG00000142156, ENSG00000092439, ENSG00000154330
GOTERM_BP_FAT	GO:0022610~biological adhesion	6	2.89855	0.909386	100	ENSG00000132470, ENSG00000138448, ENSG00000112851, ENSG00000142156, ENSG00000092439, ENSG00000154330
Annotation Cluster 58	Enrichment Score: 0.39273841051995645
Category	Term	Count	%	P-Value	FDR	Genes
SP_PIR_KEYWORDS	P-loop	5	2.41546	0.0361982	38.6171	ENSG00000137502, ENSG00000113595, ENSG00000167972, ENSG00000128641, ENSG00000124253
SP_PIR_KEYWORDS	GTP binding	3	1.44928	0.161208	90.2406	ENSG00000137502, ENSG00000113595, ENSG00000124253
INTERPRO	IPR005225:Small GTP-binding protein	3	1.44928	0.569299	99.9995	ENSG00000137502, ENSG00000113595, ENSG00000115137
UP_SEQ_FEATURE	nucleotide phosphate-binding region:GTP	4	1.93237	0.61907	100	ENSG00000137502, ENSG00000113595, ENSG00000124253, ENSG00000115137
GOTERM_MF_FAT	GO:0005525~GTP binding	5	2.41546	0.657738	100	ENSG00000137502, ENSG00000113595, ENSG00000107099, ENSG00000124253, ENSG00000115137
GOTERM_MF_FAT	GO:0032561~guanyl ribonucleotide binding	5	2.41546	0.67811	100	ENSG00000137502, ENSG00000113595, ENSG00000107099, ENSG00000124253, ENSG00000115137
GOTERM_MF_FAT	GO:0019001~guanyl nucleotide binding	5	2.41546	0.67811	100	ENSG00000137502, ENSG00000113595, ENSG00000107099, ENSG00000124253, ENSG00000115137
GOTERM_BP_FAT	GO:0007264~small GTPase mediated signal transduction	4	1.93237	0.682899	100	ENSG00000137502, ENSG00000113595, ENSG00000160293, ENSG00000115137
SP_PIR_KEYWORDS	gtp-binding	4	1.93237	0.687373	100	ENSG00000137502, ENSG00000113595, ENSG00000124253, ENSG00000115137
Annotation Cluster 59	Enrichment Score: 0.3838793880869699
Category	Term	Count	%	P-Value	FDR	Genes
GOTERM_BP_FAT	GO:0048598~embryonic morphogenesis	7	3.38164	0.141272	91.4756	ENSG00000136826, ENSG00000185920, ENSG00000163982, ENSG00000103197, ENSG00000127603, ENSG00000162769, ENSG00000105983
GOTERM_BP_FAT	GO:0048729~tissue morphogenesis	5	2.41546	0.151238	92.9416	ENSG00000136826, ENSG00000111602, ENSG00000185920, ENSG00000103197, ENSG00000127603
GOTERM_BP_FAT	GO:0002009~morphogenesis of an epithelium	3	1.44928	0.322388	99.8148	ENSG00000111602, ENSG00000185920, ENSG00000103197
GOTERM_BP_FAT	GO:0035239~tube morphogenesis	3	1.44928	0.428651	99.9883	ENSG00000111602, ENSG00000185920, ENSG00000103197
GOTERM_BP_FAT	GO:0060429~epithelium development	4	1.93237	0.483925	99.9977	ENSG00000111602, ENSG00000078699, ENSG00000185920, ENSG00000103197
GOTERM_BP_FAT	GO:0035295~tube development	3	1.44928	0.721213	100	ENSG00000111602, ENSG00000185920, ENSG00000103197
GOTERM_BP_FAT	GO:0042127~regulation of cell proliferation	7	3.38164	0.893848	100	ENSG00000136826, ENSG00000111602, ENSG00000185920, ENSG00000103197, ENSG00000112742, ENSG00000173153, ENSG00000123454
GOTERM_BP_FAT	GO:0008285~negative regulation of cell proliferation	3	1.44928	0.921849	100	ENSG00000136826, ENSG00000185920, ENSG00000103197
Annotation Cluster 60	Enrichment Score: 0.37130452375365763
Category	Term	Count	%	P-Value	FDR	Genes
GOTERM_BP_FAT	GO:0048598~embryonic morphogenesis	7	3.38164	0.141272	91.4756	ENSG00000136826, ENSG00000185920, ENSG00000163982, ENSG00000103197, ENSG00000127603, ENSG00000162769, ENSG00000105983
GOTERM_BP_FAT	GO:0043009~chordate embryonic development	4	1.93237	0.735148	100	ENSG00000087274, ENSG00000185920, ENSG00000103197, ENSG00000162769
GOTERM_BP_FAT	GO:0009792~embryonic development ending in birth or egg hatching	4	1.93237	0.740721	100	ENSG00000087274, ENSG00000185920, ENSG00000103197, ENSG00000162769
Annotation Cluster 61	Enrichment Score: 0.3529788344036073
Category	Term	Count	%	P-Value	FDR	Genes
GOTERM_MF_FAT	GO:0008134~transcription factor binding	9	4.34783	0.275715	98.9078	ENSG00000180182, ENSG00000087274, ENSG00000143799, ENSG00000083168, ENSG00000078699, ENSG00000115966, ENSG00000166313, ENSG00000008838, ENSG00000087191
GOTERM_MF_FAT	GO:0051427~hormone receptor binding	3	1.44928	0.285519	99.0976	ENSG00000180182, ENSG00000008838, ENSG00000087191
GOTERM_MF_FAT	GO:0003712~transcription cofactor activity	6	2.89855	0.442835	99.9723	ENSG00000180182, ENSG00000083168, ENSG00000078699, ENSG00000115966, ENSG00000008838, ENSG00000087191
GOTERM_BP_FAT	GO:0006366~transcription from RNA polymerase II promoter	4	1.93237	0.504149	99.9988	ENSG00000180182, ENSG00000143799, ENSG00000008838, ENSG00000087191
GOTERM_BP_FAT	GO:0006351~transcription, DNA-dependent	4	1.93237	0.654074	100	ENSG00000180182, ENSG00000143799, ENSG00000008838, ENSG00000087191
GOTERM_BP_FAT	GO:0032774~RNA biosynthetic process	4	1.93237	0.663136	100	ENSG00000180182, ENSG00000143799, ENSG00000008838, ENSG00000087191
Annotation Cluster 62	Enrichment Score: 0.33688214307592973
Category	Term	Count	%	P-Value	FDR	Genes
GOTERM_MF_FAT	GO:0035091~phosphoinositide binding	3	1.44928	0.338644	99.6941	ENSG00000123104, ENSG00000112335, ENSG00000085449
GOTERM_MF_FAT	GO:0008289~lipid binding	7	3.38164	0.456719	99.9805	ENSG00000123104, ENSG00000160293, ENSG00000198752, ENSG00000112335, ENSG00000167780, ENSG00000085449, ENSG00000173153
GOTERM_MF_FAT	GO:0005543~phospholipid binding	3	1.44928	0.630901	99.9999	ENSG00000123104, ENSG00000112335, ENSG00000085449
Annotation Cluster 63	Enrichment Score: 0.33486920202424136
Category	Term	Count	%	P-Value	FDR	Genes
SP_PIR_KEYWORDS	isopeptide bond	6	2.89855	0.257648	98.0623	ENSG00000060339, ENSG00000136826, ENSG00000154473, ENSG00000078900, ENSG00000173153, ENSG00000057663
SP_PIR_KEYWORDS	ubl conjugation	7	3.38164	0.604932	99.9995	ENSG00000060339, ENSG00000136826, ENSG00000154473, ENSG00000078900, ENSG00000077254, ENSG00000173153, ENSG00000057663
UP_SEQ_FEATURE	cross-link:Glycyl lysine isopeptide (Lys-Gly) (interchain with G-Cter in ubiquitin)	3	1.44928	0.634832	100	ENSG00000060339, ENSG00000136826, ENSG00000154473
Annotation Cluster 64	Enrichment Score: 0.33040468507871973
Category	Term	Count	%	P-Value	FDR	Genes
SP_PIR_KEYWORDS	cytoplasmic vesicle	6	2.89855	0.112428	79.3757	ENSG00000072310, ENSG00000125851, ENSG00000100280, ENSG00000109572, ENSG00000138674, ENSG00000123454
GOTERM_CC_FAT	GO:0030141~secretory granule	4	1.93237	0.377505	99.822	ENSG00000167972, ENSG00000125851, ENSG00000184500, ENSG00000123454
GOTERM_CC_FAT	GO:0031410~cytoplasmic vesicle	9	4.34783	0.52761	99.9955	ENSG00000072310, ENSG00000107521, ENSG00000167972, ENSG00000125851, ENSG00000100280, ENSG00000109572, ENSG00000184500, ENSG00000138674, ENSG00000123454
GOTERM_CC_FAT	GO:0031982~vesicle	9	4.34783	0.576782	99.999	ENSG00000072310, ENSG00000107521, ENSG00000167972, ENSG00000125851, ENSG00000100280, ENSG00000109572, ENSG00000184500, ENSG00000138674, ENSG00000123454
GOTERM_CC_FAT	GO:0044433~cytoplasmic vesicle part	3	1.44928	0.66906	100	ENSG00000184500, ENSG00000138674, ENSG00000123454
GOTERM_CC_FAT	GO:0031988~membrane-bounded vesicle	7	3.38164	0.697815	100	ENSG00000107521, ENSG00000167972, ENSG00000125851, ENSG00000109572, ENSG00000184500, ENSG00000138674, ENSG00000123454
GOTERM_CC_FAT	GO:0016023~cytoplasmic membrane-bounded vesicle	6	2.89855	0.806939	100	ENSG00000107521, ENSG00000167972, ENSG00000125851, ENSG00000184500, ENSG00000138674, ENSG00000123454
Annotation Cluster 65	Enrichment Score: 0.3120064893170351
Category	Term	Count	%	P-Value	FDR	Genes
SP_PIR_KEYWORDS	kinase	12	5.7971	0.121582	82.0204	ENSG00000157680, ENSG00000162368, ENSG00000198752, ENSG00000093217, ENSG00000092439, ENSG00000112742, ENSG00000127080, ENSG00000103507, ENSG00000163785, ENSG00000172456, ENSG00000149269, ENSG00000123815
GOTERM_BP_FAT	GO:0016310~phosphorylation	13	6.28019	0.206579	97.6269	ENSG00000112742, ENSG00000103507, ENSG00000127080, ENSG00000163785, ENSG00000149269, ENSG00000061987, ENSG00000116459, ENSG00000198752, ENSG00000188191, ENSG00000084774, ENSG00000082146, ENSG00000092439, ENSG00000184983
GOTERM_MF_FAT	GO:0004672~protein kinase activity	10	4.83092	0.30527	99.3906	ENSG00000198752, ENSG00000084774, ENSG00000092439, ENSG00000082146, ENSG00000112742, ENSG00000103507, ENSG00000152137, ENSG00000163785, ENSG00000149269, ENSG00000123815
GOTERM_BP_FAT	GO:0006796~phosphate metabolic process	14	6.76329	0.32339	99.8192	ENSG00000060069, ENSG00000112742, ENSG00000103507, ENSG00000127080, ENSG00000163785, ENSG00000149269, ENSG00000061987, ENSG00000116459, ENSG00000198752, ENSG00000188191, ENSG00000084774, ENSG00000092439, ENSG00000082146, ENSG00000184983
GOTERM_BP_FAT	GO:0006793~phosphorus metabolic process	14	6.76329	0.32339	99.8192	ENSG00000060069, ENSG00000112742, ENSG00000103507, ENSG00000127080, ENSG00000163785, ENSG00000149269, ENSG00000061987, ENSG00000116459, ENSG00000198752, ENSG00000188191, ENSG00000084774, ENSG00000092439, ENSG00000082146, ENSG00000184983
GOTERM_MF_FAT	GO:0004674~protein serine/threonine kinase activity	7	3.38164	0.413895	99.9436	ENSG00000198752, ENSG00000092439, ENSG00000112742, ENSG00000103507, ENSG00000152137, ENSG00000149269, ENSG00000123815
GOTERM_BP_FAT	GO:0006468~protein amino acid phosphorylation	9	4.34783	0.498959	99.9986	ENSG00000198752, ENSG00000188191, ENSG00000084774, ENSG00000092439, ENSG00000082146, ENSG00000112742, ENSG00000103507, ENSG00000163785, ENSG00000149269
UP_SEQ_FEATURE	binding site:ATP	7	3.38164	0.530821	99.9991	ENSG00000198752, ENSG00000092439, ENSG00000082146, ENSG00000112742, ENSG00000163785, ENSG00000078070, ENSG00000149269
UP_SEQ_FEATURE	domain:Protein kinase	6	2.89855	0.572342	99.9998	ENSG00000198752, ENSG00000082146, ENSG00000112742, ENSG00000163785, ENSG00000149269, ENSG00000123815
SP_PIR_KEYWORDS	serine/threonine-protein kinase	5	2.41546	0.585246	99.9991	ENSG00000198752, ENSG00000092439, ENSG00000112742, ENSG00000149269, ENSG00000123815
UP_SEQ_FEATURE	active site:Proton acceptor	7	3.38164	0.71684	100	ENSG00000198752, ENSG00000164904, ENSG00000092439, ENSG00000112742, ENSG00000149541, ENSG00000163785, ENSG00000149269
INTERPRO	IPR017441:Protein kinase, ATP binding site	5	2.41546	0.762528	100	ENSG00000198752, ENSG00000082146, ENSG00000112742, ENSG00000163785, ENSG00000149269
INTERPRO	IPR008271:Serine/threonine protein kinase, active site	4	1.93237	0.769064	100	ENSG00000198752, ENSG00000082146, ENSG00000112742, ENSG00000149269
INTERPRO	IPR017442:Serine/threonine protein kinase-related	4	1.93237	0.777231	100	ENSG00000198752, ENSG00000082146, ENSG00000112742, ENSG00000149269
INTERPRO	IPR000719:Protein kinase, core	5	2.41546	0.79247	100	ENSG00000198752, ENSG00000082146, ENSG00000112742, ENSG00000163785, ENSG00000149269
INTERPRO	IPR002290:Serine/threonine protein kinase	3	1.44928	0.795528	100	ENSG00000198752, ENSG00000112742, ENSG00000149269
SMART	SM00220:S_TKc	3	1.44928	0.818599	100	ENSG00000198752, ENSG00000112742, ENSG00000149269
Annotation Cluster 66	Enrichment Score: 0.307662155871543
Category	Term	Count	%	P-Value	FDR	Genes
GOTERM_BP_FAT	GO:0007611~learning or memory	4	1.93237	0.134794	90.3743	ENSG00000188191, ENSG00000094914, ENSG00000166313, ENSG00000123454
GOTERM_BP_FAT	GO:0007612~learning	3	1.44928	0.150578	92.8524	ENSG00000094914, ENSG00000166313, ENSG00000123454
GOTERM_BP_FAT	GO:0007610~behavior	5	2.41546	0.790201	100	ENSG00000188191, ENSG00000094914, ENSG00000103197, ENSG00000166313, ENSG00000123454
GOTERM_BP_FAT	GO:0050890~cognition	8	3.86473	0.903241	100	ENSG00000113971, ENSG00000107521, ENSG00000188191, ENSG00000094914, ENSG00000164904, ENSG00000166313, ENSG00000071127, ENSG00000123454
GOTERM_BP_FAT	GO:0050877~neurological system process	8	3.86473	0.988075	100	ENSG00000113971, ENSG00000107521, ENSG00000188191, ENSG00000094914, ENSG00000164904, ENSG00000166313, ENSG00000071127, ENSG00000123454
GOTERM_BP_FAT	GO:0007600~sensory perception	4	1.93237	0.996009	100	ENSG00000113971, ENSG00000107521, ENSG00000164904, ENSG00000071127
Annotation Cluster 67	Enrichment Score: 0.25829474005937986
Category	Term	Count	%	P-Value	FDR	Genes
GOTERM_CC_FAT	GO:0044432~endoplasmic reticulum part	6	2.89855	0.417845	99.9273	ENSG00000123104, ENSG00000072310, ENSG00000178202, ENSG00000164308, ENSG00000167780, ENSG00000182858
GOTERM_CC_FAT	GO:0042175~nuclear envelope-endoplasmic reticulum network	5	2.41546	0.457771	99.9718	ENSG00000123104, ENSG00000072310, ENSG00000138095, ENSG00000167780, ENSG00000182858
SP_PIR_KEYWORDS	endoplasmic reticulum	9	4.34783	0.4974	99.9889	ENSG00000123104, ENSG00000072310, ENSG00000178202, ENSG00000085382, ENSG00000138674, ENSG00000164308, ENSG00000083444, ENSG00000167780, ENSG00000182858
GOTERM_CC_FAT	GO:0005789~endoplasmic reticulum membrane	4	1.93237	0.6415	99.9999	ENSG00000123104, ENSG00000072310, ENSG00000167780, ENSG00000182858
GOTERM_CC_FAT	GO:0005783~endoplasmic reticulum	10	4.83092	0.837453	100	ENSG00000123104, ENSG00000072310, ENSG00000178202, ENSG00000085382, ENSG00000141458, ENSG00000138674, ENSG00000164308, ENSG00000083444, ENSG00000167780, ENSG00000182858
Annotation Cluster 68	Enrichment Score: 0.2562440646400132
Category	Term	Count	%	P-Value	FDR	Genes
UP_SEQ_FEATURE	zinc finger region:C2H2-type	3	1.44928	0.0978521	79.4222	ENSG00000163516, ENSG00000137074, ENSG00000115966
INTERPRO	IPR015880:Zinc finger, C2H2-like	5	2.41546	0.981935	100	ENSG00000163516, ENSG00000136826, ENSG00000183431, ENSG00000137074, ENSG00000115966
SMART	SM00355:ZnF_C2H2	5	2.41546	0.988256	100	ENSG00000163516, ENSG00000136826, ENSG00000183431, ENSG00000137074, ENSG00000115966
INTERPRO	IPR007087:Zinc finger, C2H2-type	4	1.93237	0.994263	100	ENSG00000163516, ENSG00000136826, ENSG00000137074, ENSG00000115966
Annotation Cluster 69	Enrichment Score: 0.2417352806738238
Category	Term	Count	%	P-Value	FDR	Genes
GOTERM_BP_FAT	GO:0030099~myeloid cell differentiation	3	1.44928	0.288548	99.5929	ENSG00000087274, ENSG00000083168, ENSG00000162769
GOTERM_BP_FAT	GO:0002520~immune system development	4	1.93237	0.616122	100	ENSG00000132792, ENSG00000087274, ENSG00000083168, ENSG00000162769
GOTERM_BP_FAT	GO:0030097~hemopoiesis	3	1.44928	0.756542	100	ENSG00000087274, ENSG00000083168, ENSG00000162769
GOTERM_BP_FAT	GO:0048534~hemopoietic or lymphoid organ development	3	1.44928	0.802306	100	ENSG00000087274, ENSG00000083168, ENSG00000162769
Annotation Cluster 70	Enrichment Score: 0.20596741507868907
Category	Term	Count	%	P-Value	FDR	Genes
GOTERM_MF_FAT	GO:0003702~RNA polymerase II transcription factor activity	6	2.89855	0.170655	92.7216	ENSG00000180182, ENSG00000072310, ENSG00000136826, ENSG00000151923, ENSG00000115966, ENSG00000008838
SP_PIR_KEYWORDS	activator	9	4.34783	0.19502	94.339	ENSG00000180182, ENSG00000072310, ENSG00000136826, ENSG00000083168, ENSG00000175727, ENSG00000115966, ENSG00000078900, ENSG00000008838, ENSG00000166477
GOTERM_BP_FAT	GO:0010604~positive regulation of macromolecule metabolic process	12	5.7971	0.393381	99.9691	ENSG00000180182, ENSG00000001084, ENSG00000072310, ENSG00000136826, ENSG00000083168, ENSG00000161057, ENSG00000197548, ENSG00000112742, ENSG00000078900, ENSG00000166313, ENSG00000173153, ENSG00000087191
GOTERM_BP_FAT	GO:0045893~positive regulation of transcription, DNA-dependent	7	3.38164	0.466995	99.9962	ENSG00000180182, ENSG00000072310, ENSG00000136826, ENSG00000078900, ENSG00000166313, ENSG00000173153, ENSG00000087191
GOTERM_BP_FAT	GO:0045941~positive regulation of transcription	8	3.86473	0.469446	99.9965	ENSG00000180182, ENSG00000072310, ENSG00000136826, ENSG00000083168, ENSG00000078900, ENSG00000166313, ENSG00000173153, ENSG00000087191
GOTERM_BP_FAT	GO:0051254~positive regulation of RNA metabolic process	7	3.38164	0.475052	99.997	ENSG00000180182, ENSG00000072310, ENSG00000136826, ENSG00000078900, ENSG00000166313, ENSG00000173153, ENSG00000087191
GOTERM_BP_FAT	GO:0010628~positive regulation of gene expression	8	3.86473	0.50083	99.9987	ENSG00000180182, ENSG00000072310, ENSG00000136826, ENSG00000083168, ENSG00000078900, ENSG00000166313, ENSG00000173153, ENSG00000087191
GOTERM_BP_FAT	GO:0045935~positive regulation of nucleobase, nucleoside, nucleotide and nucleic acid metabolic process	8	3.86473	0.577251	99.9999	ENSG00000180182, ENSG00000072310, ENSG00000136826, ENSG00000083168, ENSG00000078900, ENSG00000166313, ENSG00000173153, ENSG00000087191
GOTERM_BP_FAT	GO:0006357~regulation of transcription from RNA polymerase II promoter	9	4.34783	0.597966	100	ENSG00000180182, ENSG00000072310, ENSG00000109911, ENSG00000136826, ENSG00000120798, ENSG00000151923, ENSG00000166313, ENSG00000147488, ENSG00000173153
GOTERM_BP_FAT	GO:0051173~positive regulation of nitrogen compound metabolic process	8	3.86473	0.610895	100	ENSG00000180182, ENSG00000072310, ENSG00000136826, ENSG00000083168, ENSG00000078900, ENSG00000166313, ENSG00000173153, ENSG00000087191
GOTERM_BP_FAT	GO:0045944~positive regulation of transcription from RNA polymerase II promoter	5	2.41546	0.618417	100	ENSG00000180182, ENSG00000072310, ENSG00000136826, ENSG00000166313, ENSG00000173153
GOTERM_BP_FAT	GO:0010557~positive regulation of macromolecule biosynthetic process	8	3.86473	0.627184	100	ENSG00000180182, ENSG00000072310, ENSG00000136826, ENSG00000083168, ENSG00000078900, ENSG00000166313, ENSG00000173153, ENSG00000087191
GOTERM_BP_FAT	GO:0031328~positive regulation of cellular biosynthetic process	8	3.86473	0.675222	100	ENSG00000180182, ENSG00000072310, ENSG00000136826, ENSG00000083168, ENSG00000078900, ENSG00000166313, ENSG00000173153, ENSG00000087191
GOTERM_BP_FAT	GO:0009891~positive regulation of biosynthetic process	8	3.86473	0.689881	100	ENSG00000180182, ENSG00000072310, ENSG00000136826, ENSG00000083168, ENSG00000078900, ENSG00000166313, ENSG00000173153, ENSG00000087191
SP_PIR_KEYWORDS	transcription regulation	20	9.66184	0.762953	100	ENSG00000180182, ENSG00000136826, ENSG00000138095, ENSG00000120798, ENSG00000083168, ENSG00000120733, ENSG00000175727, ENSG00000078900, ENSG00000114439, ENSG00000166313, ENSG00000008838, ENSG00000147488, ENSG00000072310, ENSG00000060339, ENSG00000143799, ENSG00000109911, ENSG00000111602, ENSG00000115966, ENSG00000173153, ENSG00000166477
SP_PIR_KEYWORDS	dna-binding	18	8.69565	0.793858	100	ENSG00000136826, ENSG00000138095, ENSG00000120798, ENSG00000185480, ENSG00000175727, ENSG00000140521, ENSG00000078900, ENSG00000114439, ENSG00000183495, ENSG00000147488, ENSG00000100038, ENSG00000113716, ENSG00000072310, ENSG00000143799, ENSG00000137074, ENSG00000124789, ENSG00000115966, ENSG00000173153
SP_PIR_KEYWORDS	Transcription	20	9.66184	0.794722	100	ENSG00000180182, ENSG00000136826, ENSG00000138095, ENSG00000120798, ENSG00000083168, ENSG00000120733, ENSG00000175727, ENSG00000078900, ENSG00000114439, ENSG00000166313, ENSG00000008838, ENSG00000147488, ENSG00000072310, ENSG00000060339, ENSG00000143799, ENSG00000109911, ENSG00000111602, ENSG00000115966, ENSG00000173153, ENSG00000166477
GOTERM_BP_FAT	GO:0006350~transcription	21	10.1449	0.846594	100	ENSG00000180182, ENSG00000136826, ENSG00000138095, ENSG00000120798, ENSG00000083168, ENSG00000120733, ENSG00000175727, ENSG00000078900, ENSG00000114439, ENSG00000166313, ENSG00000008838, ENSG00000147488, ENSG00000072310, ENSG00000060339, ENSG00000143799, ENSG00000109911, ENSG00000111602, ENSG00000115966, ENSG00000173153, ENSG00000087191, ENSG00000166477
GOTERM_MF_FAT	GO:0030528~transcription regulator activity	15	7.24638	0.882414	100	ENSG00000180182, ENSG00000136826, ENSG00000120798, ENSG00000083168, ENSG00000175727, ENSG00000151923, ENSG00000078900, ENSG00000147488, ENSG00000008838, ENSG00000072310, ENSG00000109911, ENSG00000078699, ENSG00000115966, ENSG00000173153, ENSG00000087191
GOTERM_BP_FAT	GO:0045449~regulation of transcription	24	11.5942	0.936587	100	ENSG00000185187, ENSG00000180182, ENSG00000136826, ENSG00000138095, ENSG00000120798, ENSG00000083168, ENSG00000120733, ENSG00000175727, ENSG00000151923, ENSG00000078900, ENSG00000114439, ENSG00000166313, ENSG00000008838, ENSG00000147488, ENSG00000072310, ENSG00000001084, ENSG00000060339, ENSG00000109911, ENSG00000111602, ENSG00000078699, ENSG00000115966, ENSG00000173153, ENSG00000166477, ENSG0000…
GOTERM_MF_FAT	GO:0043565~sequence-specific DNA binding	5	2.41546	0.93783	100	ENSG00000072310, ENSG00000136826, ENSG00000120798, ENSG00000115966, ENSG00000173153
GOTERM_MF_FAT	GO:0003677~DNA binding	22	10.628	0.946771	100	ENSG00000136826, ENSG00000138095, ENSG00000120798, ENSG00000083168, ENSG00000185480, ENSG00000175727, ENSG00000140521, ENSG00000078900, ENSG00000114439, ENSG00000183495, ENSG00000147488, ENSG00000100038, ENSG00000113716, ENSG00000072310, ENSG00000143799, ENSG00000078699, ENSG00000163918, ENSG00000122547, ENSG00000137074, ENSG00000124789, ENSG00000115966, ENSG00000173153
GOTERM_MF_FAT	GO:0003700~transcription factor activity	8	3.86473	0.953615	100	ENSG00000072310, ENSG00000136826, ENSG00000120798, ENSG00000078699, ENSG00000115966, ENSG00000078900, ENSG00000147488, ENSG00000173153
GOTERM_BP_FAT	GO:0006355~regulation of transcription, DNA-dependent	14	6.76329	0.975073	100	ENSG00000180182, ENSG00000136826, ENSG00000120798, ENSG00000151923, ENSG00000078900, ENSG00000166313, ENSG00000147488, ENSG00000008838, ENSG00000072310, ENSG00000109911, ENSG00000078699, ENSG00000115966, ENSG00000173153, ENSG00000087191
GOTERM_BP_FAT	GO:0051252~regulation of RNA metabolic process	14	6.76329	0.980479	100	ENSG00000180182, ENSG00000136826, ENSG00000120798, ENSG00000151923, ENSG00000078900, ENSG00000166313, ENSG00000147488, ENSG00000008838, ENSG00000072310, ENSG00000109911, ENSG00000078699, ENSG00000115966, ENSG00000173153, ENSG00000087191
Annotation Cluster 71	Enrichment Score: 0.17169098184554246
Category	Term	Count	%	P-Value	FDR	Genes
GOTERM_CC_FAT	GO:0044420~extracellular matrix part	3	1.44928	0.419334	99.9297	ENSG00000146197, ENSG00000112851, ENSG00000142156
GOTERM_CC_FAT	GO:0031012~extracellular matrix	5	2.41546	0.610979	99.9997	ENSG00000146197, ENSG00000112851, ENSG00000142156, ENSG00000049192, ENSG00000140873
SP_PIR_KEYWORDS	extracellular matrix	3	1.44928	0.732529	100	ENSG00000142156, ENSG00000049192, ENSG00000140873
GOTERM_CC_FAT	GO:0005578~proteinaceous extracellular matrix	4	1.93237	0.753205	100	ENSG00000112851, ENSG00000142156, ENSG00000049192, ENSG00000140873
GOTERM_CC_FAT	GO:0044421~extracellular region part	7	3.38164	0.979989	100	ENSG00000146197, ENSG00000112851, ENSG00000142156, ENSG00000049192, ENSG00000125851, ENSG00000163982, ENSG00000140873
Annotation Cluster 72	Enrichment Score: 0.16152799389324118
Category	Term	Count	%	P-Value	FDR	Genes
SP_PIR_KEYWORDS	ribonucleoprotein	4	1.93237	0.576926	99.9989	ENSG00000163682, ENSG00000061794, ENSG00000172172, ENSG00000077312
SP_PIR_KEYWORDS	ribosomal protein	3	1.44928	0.60041	99.9995	ENSG00000163682, ENSG00000061794, ENSG00000172172
GOTERM_CC_FAT	GO:0005840~ribosome	3	1.44928	0.741718	100	ENSG00000163682, ENSG00000061794, ENSG00000172172
GOTERM_CC_FAT	GO:0030529~ribonucleoprotein complex	5	2.41546	0.879186	100	ENSG00000183431, ENSG00000163682, ENSG00000061794, ENSG00000172172, ENSG00000077312
Annotation Cluster 73	Enrichment Score: 0.15849949518246242
Category	Term	Count	%	P-Value	FDR	Genes
GOTERM_BP_FAT	GO:0016477~cell migration	4	1.93237	0.616122	100	ENSG00000160293, ENSG00000163539, ENSG00000166313, ENSG00000123454
GOTERM_BP_FAT	GO:0048870~cell motility	4	1.93237	0.687172	100	ENSG00000160293, ENSG00000163539, ENSG00000166313, ENSG00000123454
GOTERM_BP_FAT	GO:0051674~localization of cell	4	1.93237	0.687172	100	ENSG00000160293, ENSG00000163539, ENSG00000166313, ENSG00000123454
GOTERM_BP_FAT	GO:0006928~cell motion	5	2.41546	0.798369	100	ENSG00000160293, ENSG00000163539, ENSG00000166313, ENSG00000127603, ENSG00000123454
Annotation Cluster 74	Enrichment Score: 0.139690571301978
Category	Term	Count	%	P-Value	FDR	Genes
GOTERM_BP_FAT	GO:0044092~negative regulation of molecular function	6	2.89855	0.336722	99.869	ENSG00000185187, ENSG00000154473, ENSG00000161057, ENSG00000103197, ENSG00000078900, ENSG00000087191
GOTERM_BP_FAT	GO:0006954~inflammatory response	3	1.44928	0.890296	100	ENSG00000185187, ENSG00000103197, ENSG00000078900
GOTERM_BP_FAT	GO:0009611~response to wounding	4	1.93237	0.945543	100	ENSG00000185187, ENSG00000103197, ENSG00000184500, ENSG00000078900
GOTERM_BP_FAT	GO:0006952~defense response	4	1.93237	0.974428	100	ENSG00000185187, ENSG00000103197, ENSG00000151923, ENSG00000078900
Annotation Cluster 75	Enrichment Score: 0.0976234790228469
Category	Term	Count	%	P-Value	FDR	Genes
GOTERM_BP_FAT	GO:0065003~macromolecular complex assembly	8	3.86473	0.644666	100	ENSG00000146197, ENSG00000180182, ENSG00000183431, ENSG00000125459, ENSG00000083168, ENSG00000103197, ENSG00000008838, ENSG00000167780
GOTERM_BP_FAT	GO:0043933~macromolecular complex subunit organization	8	3.86473	0.711076	100	ENSG00000146197, ENSG00000180182, ENSG00000183431, ENSG00000125459, ENSG00000083168, ENSG00000103197, ENSG00000008838, ENSG00000167780
GOTERM_BP_FAT	GO:0006461~protein complex assembly	5	2.41546	0.835461	100	ENSG00000146197, ENSG00000180182, ENSG00000125459, ENSG00000103197, ENSG00000008838
GOTERM_BP_FAT	GO:0070271~protein complex biogenesis	5	2.41546	0.835461	100	ENSG00000146197, ENSG00000180182, ENSG00000125459, ENSG00000103197, ENSG00000008838
GOTERM_BP_FAT	GO:0034622~cellular macromolecular complex assembly	3	1.44928	0.882933	100	ENSG00000183431, ENSG00000125459, ENSG00000083168
GOTERM_BP_FAT	GO:0034621~cellular macromolecular complex subunit organization	3	1.44928	0.918815	100	ENSG00000183431, ENSG00000125459, ENSG00000083168
Annotation Cluster 76	Enrichment Score: 0.05860817750387878
Category	Term	Count	%	P-Value	FDR	Genes
GOTERM_BP_FAT	GO:0019725~cellular homeostasis	5	2.41546	0.78602	100	ENSG00000001084, ENSG00000087274, ENSG00000109572, ENSG00000111199, ENSG00000172456
GOTERM_BP_FAT	GO:0050801~ion homeostasis	4	1.93237	0.852003	100	ENSG00000001084, ENSG00000065923, ENSG00000109572, ENSG00000111199
GOTERM_BP_FAT	GO:0006873~cellular ion homeostasis	3	1.44928	0.93099	100	ENSG00000001084, ENSG00000109572, ENSG00000111199
GOTERM_BP_FAT	GO:0055082~cellular chemical homeostasis	3	1.44928	0.934862	100	ENSG00000001084, ENSG00000109572, ENSG00000111199
Annotation Cluster 77	Enrichment Score: 0.043557355440458384
Category	Term	Count	%	P-Value	FDR	Genes
GOTERM_BP_FAT	GO:0007283~spermatogenesis	3	1.44928	0.871626	100	ENSG00000145375, ENSG00000024048, ENSG00000073146
GOTERM_BP_FAT	GO:0048232~male gamete generation	3	1.44928	0.871626	100	ENSG00000145375, ENSG00000024048, ENSG00000073146
GOTERM_BP_FAT	GO:0019953~sexual reproduction	4	1.93237	0.900046	100	ENSG00000094914, ENSG00000145375, ENSG00000024048, ENSG00000073146
GOTERM_BP_FAT	GO:0048609~reproductive process in a multicellular organism	4	1.93237	0.921417	100	ENSG00000145375, ENSG00000024048, ENSG00000123454, ENSG00000073146
GOTERM_BP_FAT	GO:0032504~multicellular organism reproduction	4	1.93237	0.921417	100	ENSG00000145375, ENSG00000024048, ENSG00000123454, ENSG00000073146
GOTERM_BP_FAT	GO:0007276~gamete generation	3	1.44928	0.943665	100	ENSG00000145375, ENSG00000024048, ENSG00000073146
Annotation Cluster 78	Enrichment Score: 0.03875359630752563
Category	Term	Count	%	P-Value	FDR	Genes
GOTERM_CC_FAT	GO:0044459~plasma membrane part	24	11.5942	0.824666	100	ENSG00000107521, ENSG00000138448, ENSG00000112851, ENSG00000141458, ENSG00000100280, ENSG00000136636, ENSG00000154330, ENSG00000123338, ENSG00000109572, ENSG00000163785, ENSG00000127603, ENSG00000149269, ENSG00000113569, ENSG00000138079, ENSG00000137502, ENSG00000132470, ENSG00000068793, ENSG00000087274, ENSG00000198752, ENSG00000185920, ENSG00000103197, ENSG00000138674, ENSG00000033122, ENSG0000…
GOTERM_CC_FAT	GO:0005887~integral to plasma membrane	10	4.83092	0.959837	100	ENSG00000107521, ENSG00000132470, ENSG00000138448, ENSG00000185920, ENSG00000141458, ENSG00000136636, ENSG00000123338, ENSG00000163785, ENSG00000162769, ENSG00000138079
GOTERM_CC_FAT	GO:0031226~intrinsic to plasma membrane	10	4.83092	0.966637	100	ENSG00000107521, ENSG00000132470, ENSG00000138448, ENSG00000185920, ENSG00000141458, ENSG00000136636, ENSG00000123338, ENSG00000163785, ENSG00000162769, ENSG00000138079
Annotation Cluster 79	Enrichment Score: 0.007274496696930985
Category	Term	Count	%	P-Value	FDR	Genes
SP_PIR_KEYWORDS	Secreted	14	6.76329	0.922352	100	ENSG00000183087, ENSG00000013288, ENSG00000142156, ENSG00000158816, ENSG00000163982, ENSG00000144278, ENSG00000146197, ENSG00000104112, ENSG00000049192, ENSG00000183760, ENSG00000184500, ENSG00000007202, ENSG00000140873, ENSG00000142549
GOTERM_CC_FAT	GO:0005576~extracellular region	18	8.69565	0.967271	100	ENSG00000183087, ENSG00000013288, ENSG00000112851, ENSG00000142156, ENSG00000158816, ENSG00000163982, ENSG00000144278, ENSG00000071127, ENSG00000146197, ENSG00000104112, ENSG00000125851, ENSG00000049192, ENSG00000183760, ENSG00000184500, ENSG00000007202, ENSG00000140873, ENSG00000123454, ENSG00000142549
SP_PIR_KEYWORDS	glycoprotein	34	16.4251	0.991467	100	ENSG00000185187, ENSG00000183087, ENSG00000013288, ENSG00000138448, ENSG00000077147, ENSG00000142156, ENSG00000163785, ENSG00000083444, ENSG00000113569, ENSG00000138079, ENSG00000183431, ENSG00000185920, ENSG00000183760, ENSG00000007202, ENSG00000149541, ENSG00000184500, ENSG00000140873, ENSG00000123454, ENSG00000142549, ENSG00000119777, ENSG00000158816, ENSG00000141458, ENSG00000141012, ENSG0000…
UP_SEQ_FEATURE	glycosylation site:N-linked (GlcNAc...)	32	15.4589	0.993287	100	ENSG00000185187, ENSG00000183087, ENSG00000013288, ENSG00000138448, ENSG00000077147, ENSG00000142156, ENSG00000163785, ENSG00000083444, ENSG00000138079, ENSG00000183431, ENSG00000185920, ENSG00000183760, ENSG00000007202, ENSG00000149541, ENSG00000184500, ENSG00000140873, ENSG00000123454, ENSG00000142549, ENSG00000119777, ENSG00000158816, ENSG00000141458, ENSG00000141012, ENSG00000153015, ENSG0000…
SP_PIR_KEYWORDS	signal	22	10.628	0.997684	100	ENSG00000183087, ENSG00000013288, ENSG00000138448, ENSG00000077147, ENSG00000142156, ENSG00000158816, ENSG00000141458, ENSG00000141012, ENSG00000163785, ENSG00000083444, ENSG00000146197, ENSG00000132470, ENSG00000104112, ENSG00000178202, ENSG00000125851, ENSG00000049192, ENSG00000183760, ENSG00000158966, ENSG00000007202, ENSG00000184500, ENSG00000140873, ENSG00000142549
UP_SEQ_FEATURE	signal peptide	22	10.628	0.997951	100	ENSG00000183087, ENSG00000013288, ENSG00000138448, ENSG00000077147, ENSG00000142156, ENSG00000158816, ENSG00000141458, ENSG00000141012, ENSG00000163785, ENSG00000083444, ENSG00000146197, ENSG00000132470, ENSG00000104112, ENSG00000178202, ENSG00000125851, ENSG00000049192, ENSG00000183760, ENSG00000158966, ENSG00000007202, ENSG00000184500, ENSG00000140873, ENSG00000142549
SP_PIR_KEYWORDS	disulfide bond	16	7.72947	0.999826	100	ENSG00000185187, ENSG00000183087, ENSG00000138448, ENSG00000141012, ENSG00000144278, ENSG00000138079, ENSG00000146197, ENSG00000132470, ENSG00000188191, ENSG00000125851, ENSG00000049192, ENSG00000149541, ENSG00000184500, ENSG00000140873, ENSG00000123454, ENSG00000142549
UP_SEQ_FEATURE	disulfide bond	14	6.76329	0.999953	100	ENSG00000185187, ENSG00000183087, ENSG00000138448, ENSG00000144278, ENSG00000146197, ENSG00000132470, ENSG00000188191, ENSG00000125851, ENSG00000049192, ENSG00000149541, ENSG00000184500, ENSG00000123454, ENSG00000140873, ENSG00000142549
Annotation Cluster 80	Enrichment Score: 0.0013446866882356745
Category	Term	Count	%	P-Value	FDR	Genes
SP_PIR_KEYWORDS	membrane	54	26.087	0.986278	100	ENSG00000205060, ENSG00000138448, ENSG00000077147, ENSG00000138095, ENSG00000120519, ENSG00000163785, ENSG00000083444, ENSG00000132563, ENSG00000185920, ENSG00000105778, ENSG00000123454, ENSG00000144674, ENSG00000119777, ENSG00000113595, ENSG00000125459, ENSG00000100280, ENSG00000141458, ENSG00000163982, ENSG00000123338, ENSG00000123815, ENSG00000127481, ENSG00000184983, ENSG00000185187, ENSG0000…
SP_PIR_KEYWORDS	transmembrane	38	18.3575	0.997249	100	ENSG00000185187, ENSG00000205060, ENSG00000138448, ENSG00000077147, ENSG00000120519, ENSG00000163785, ENSG00000061987, ENSG00000138079, ENSG00000123104, ENSG00000065923, ENSG00000132563, ENSG00000185920, ENSG00000092439, ENSG00000149541, ENSG00000105778, ENSG00000123454, ENSG00000119777, ENSG00000167972, ENSG00000141458, ENSG00000163982, ENSG00000123338, ENSG00000144278, ENSG00000109572, ENSG0000…
UP_SEQ_FEATURE	transmembrane region	37	17.8744	0.998138	100	ENSG00000185187, ENSG00000205060, ENSG00000138448, ENSG00000077147, ENSG00000120519, ENSG00000163785, ENSG00000138079, ENSG00000123104, ENSG00000065923, ENSG00000132563, ENSG00000185920, ENSG00000092439, ENSG00000149541, ENSG00000105778, ENSG00000123454, ENSG00000119777, ENSG00000167972, ENSG00000141458, ENSG00000163982, ENSG00000123338, ENSG00000144278, ENSG00000109572, ENSG00000164308, ENSG0000…
GOTERM_CC_FAT	GO:0016021~integral to membrane	44	21.256	0.999895	100	ENSG00000185187, ENSG00000205060, ENSG00000138448, ENSG00000077147, ENSG00000186432, ENSG00000120519, ENSG00000163785, ENSG00000061987, ENSG00000113569, ENSG00000138079, ENSG00000123104, ENSG00000065923, ENSG00000185920, ENSG00000132563, ENSG00000092439, ENSG00000124789, ENSG00000149541, ENSG00000105778, ENSG00000123454, ENSG00000119777, ENSG00000107521, ENSG00000167972, ENSG00000094914, ENSG0000…
GOTERM_CC_FAT	GO:0031224~intrinsic to membrane	44	21.256	0.999977	100	ENSG00000185187, ENSG00000205060, ENSG00000138448, ENSG00000077147, ENSG00000186432, ENSG00000120519, ENSG00000163785, ENSG00000061987, ENSG00000113569, ENSG00000138079, ENSG00000123104, ENSG00000065923, ENSG00000185920, ENSG00000132563, ENSG00000092439, ENSG00000124789, ENSG00000149541, ENSG00000105778, ENSG00000123454, ENSG00000119777, ENSG00000107521, ENSG00000167972, ENSG00000094914, ENSG0000…
UP_SEQ_FEATURE	topological domain:Cytoplasmic	17	8.21256	0.999987	100	ENSG00000185187, ENSG00000138448, ENSG00000144278, ENSG00000109572, ENSG00000164308, ENSG00000163785, ENSG00000111199, ENSG00000105983, ENSG00000138079, ENSG00000123104, ENSG00000132470, ENSG00000072310, ENSG00000185920, ENSG00000092439, ENSG00000149541, ENSG00000158966, ENSG00000123454
